# Supplementary material for: Wild bees occupy temporally stable pollen nutritional niches
Source: Oecologia. 2026 Jul 23;208(8):98. doi: 10.1007/s00442-026-05936-z (PMC13395946; doi:10.1007/s00442-026-05936-z)
Supplement: Supplementary file 1 — Supplementary tables [file 442_2026_5936_MOESM1_ESM.xlsx]

## Sheet: Cover
Supplementary Information
Wild bees occupy temporally stable pollen nutritional niches
Oecologia
Anthony D. Vaudo*, Jillian A. Luthy, Eva Lin, Sonja K. Glasser, Anne S. Leonard
*Rocky Mountain Research Station, USDA Forest Service, Moscow, ID 83843
anthony.vaudo@usda.gov

## Sheet: Table S1 bee specimen data
bee_number	date	year	month	temp_mean_monthly	temp_max_monthly	temp_mean_daily	temp_max_daily	bee_family	bee_subfamily	bee_tribe	bee_genus	bee_subgenus	bee_bi_name	bee_protein_ugmg	bee_lipid_ugmg	bee_pl	plant_order	plant_family	plant_genus	plant_bi_name
ADV_GB_0061	2019-08-12	2019	August	63.1	75.8	53.7	67.8	Apidae	Apinae	Bombini	Bombus	Pyrobombus	Bombus (Pyrobombus) vosnesenskii	215.458	26.4939	8.13237	Fabales	Fabaceae	Lupinus	Lupinus lepidus var sellulus
ADV_GB_0062	2019-08-12	2019	August	63.1	75.8	53.7	67.8	Apidae	Apinae	Bombini	Bombus	Pyrobombus	Bombus (Pyrobombus) vosnesenskii	332.286	27.3824	12.135	Fabales	Fabaceae	Lupinus	Lupinus lepidus var sellulus
ADV_GB_0063	2019-08-12	2019	August	63.1	75.8	53.7	67.8	Apidae	Apinae	Bombini	Bombus	Pyrobombus	Bombus (Pyrobombus) vosnesenskii	188.829	19.59	9.63907	Fabales	Fabaceae	Lupinus	Lupinus lepidus var sellulus
ADV_GB_0064	2019-08-12	2019	August	63.1	75.8	53.7	67.8	Apidae	Apinae	Bombini	Bombus	Pyrobombus	Bombus (Pyrobombus) vosnesenskii	165.055	30.4769	5.41574	Fabales	Fabaceae	Lupinus	Lupinus lepidus var sellulus
ADV_GB_0065	2019-08-12	2019	August	63.1	75.8	53.7	67.8	Apidae	Apinae	Bombini	Bombus	Pyrobombus	Bombus (Pyrobombus) vosnesenskii	188.665	29.2261	6.45537	Malvales	Malvaceae	Sidalcea	Sidalcea glaucescens
ADV_GB_0066	2019-08-12	2019	August	63.1	75.8	53.7	67.8	Apidae	Apinae	Bombini	Bombus	Pyrobombus	Bombus (Pyrobombus) vosnesenskii	216.822	36.8838	5.87852	Fabales	Fabaceae	Lupinus	Lupinus lepidus var sellulus
ADV_GB_0067	2019-08-12	2019	August	63.1	75.8	53.7	67.8	Apidae	Apinae	Bombini	Bombus	Pyrobombus	Bombus (Pyrobombus) vancouverensis	220.473	26.8272	8.21827	Fabales	Fabaceae	Lupinus	Lupinus lepidus var sellulus
ADV_GB_0068	2019-08-12	2019	August	63.1	75.8	53.7	67.8	Apidae	Apinae	Bombini	Bombus	Pyrobombus	Bombus (Pyrobombus) vosnesenskii	253.516	49.7032	5.1006	Fabales	Fabaceae	Lupinus	Lupinus lepidus var sellulus
ADV_GB_0069	2019-08-12	2019	August	63.1	75.8	53.7	67.8	Apidae	Apinae	Bombini	Bombus	Pyrobombus	Bombus (Pyrobombus) flavifrons	229.48	31.2079	7.35327	Lamiales	Plantaginaceae	Penstemon	Penstemon heterodoxus
ADV_GB_0070	2019-08-12	2019	August	63.1	75.8	53.7	67.8	Apidae	Apinae	Bombini	Bombus	Pyrobombus	Bombus (Pyrobombus) flavifrons	181.696	27.201	6.67976	Lamiales	Plantaginaceae	Penstemon	Penstemon heterodoxus
ADV_GB_0071	2019-08-12	2019	August	63.1	75.8	53.7	67.8	Apidae	Apinae	Bombini	Bombus	Pyrobombus	Bombus (Pyrobombus) vosnesenskii	235.831	33.7174	6.99433	Fabales	Fabaceae	Lupinus	Lupinus lepidus var sellulus
ADV_GB_0072	2019-08-12	2019	August	63.1	75.8	53.7	67.8	Apidae	Apinae	Bombini	Bombus	Pyrobombus	Bombus (Pyrobombus) vosnesenskii	234.621	33.883	6.92445	Fabales	Fabaceae	Lupinus	Lupinus lepidus var sellulus
ADV_GB_0073	2019-08-12	2019	August	63.1	75.8	53.7	67.8	Apidae	Apinae	Bombini	Bombus	Pyrobombus	Bombus (Pyrobombus) vancouverensis	144.112	35.0806	4.10802	Lamiales	Orobanchaceae	Pedicularis	Pedicularis attollens
ADV_GB_0074	2019-08-12	2019	August	63.1	75.8	53.7	67.8	Apidae	Apinae	Bombini	Bombus	Pyrobombus	Bombus (Pyrobombus) vancouverensis	242.385	17.0993	14.1752	Rosales	Rosaceae	Horkelia	Horkelia fusca
ADV_GB_0075	2019-08-12	2019	August	63.1	75.8	53.7	67.8	Apidae	Apinae	Bombini	Bombus	Pyrobombus	Bombus (Pyrobombus) vosnesenskii	171.641	47.2177	3.63511	Lamiales	Plantaginaceae	Penstemon	Penstemon heterodoxus
ADV_GB_0076	2019-08-12	2019	August	63.1	75.8	53.7	67.8	Apidae	Apinae	Bombini	Bombus	Pyrobombus	Bombus (Pyrobombus) vancouverensis	191.929	30.8372	6.22395	Rosales	Rosaceae	Potentilla	Potentilla gracilis
ADV_GB_0077	2019-08-12	2019	August	63.1	75.8	53.7	67.8	Apidae	Apinae	Bombini	Bombus	Pyrobombus	Bombus (Pyrobombus) vancouverensis	243.952	30.0372	8.12168	Rosales	Rosaceae	Potentilla	Potentilla gracilis
ADV_GB_0078	2019-08-12	2019	August	63.1	75.8	53.7	67.8	Apidae	Apinae	Bombini	Bombus	Pyrobombus	Bombus (Pyrobombus) vancouverensis	187.032	28.1746	6.63832	Fabales	Fabaceae	Lupinus	Lupinus lepidus var sellulus
ADV_GB_0079	2019-08-12	2019	August	63.1	75.8	53.7	67.8	Apidae	Apinae	Bombini	Bombus	Pyrobombus	Bombus (Pyrobombus) vancouverensis	187.107	51.3304	3.64514	Lamiales	Orobanchaceae	Pedicularis	Pedicularis attollens
ADV_GB_0080	2019-08-12	2019	August	63.1	75.8	53.7	67.8	Apidae	Apinae	Bombini	Bombus	Pyrobombus	Bombus (Pyrobombus) vancouverensis	263.239	21.4561	12.2687	Lamiales	Orobanchaceae	Pedicularis	Pedicularis attollens
ADV_GB_0081	2019-08-12	2019	August	63.1	75.8	53.7	67.8	Apidae	Apinae	Bombini	Bombus	Pyrobombus	Bombus (Pyrobombus) vancouverensis	225.152	27.3083	8.24483	Rosales	Rosaceae	Horkelia	Horkelia fusca
ADV_GB_0082	2019-08-12	2019	August	63.1	75.8	53.7	67.8	Apidae	Apinae	Bombini	Bombus	Pyrobombus	Bombus (Pyrobombus) vosnesenskii	163.495	41.8696	3.90486	Fabales	Fabaceae	Lupinus	Lupinus lepidus var sellulus
ADV_GB_0083	2019-08-12	2019	August	63.1	75.8	53.7	67.8	Apidae	Apinae	Bombini	Bombus	Pyrobombus	Bombus (Pyrobombus) vancouverensis	376.462	53.5507	7.03001	Fabales	Fabaceae	Lupinus	Lupinus lepidus var sellulus
ADV_GB_0084	2019-08-12	2019	August	63.1	75.8	53.7	67.8	Apidae	Apinae	Bombini	Bombus	Pyrobombus	Bombus (Pyrobombus) flavifrons	250.058	28.2347	8.8564	Lamiales	Plantaginaceae	Penstemon	Penstemon heterodoxus
ADV_GB_0085	2019-08-12	2019	August	63.1	75.8	53.7	67.8	Apidae	Apinae	Bombini	Bombus	Pyrobombus	Bombus (Pyrobombus) vancouverensis	247.46	83.2169	2.97368	Lamiales	Plantaginaceae	Penstemon	Penstemon heterodoxus
ADV_GB_0086	2019-08-12	2019	August	63.1	75.8	53.7	67.8	Apidae	Apinae	Bombini	Bombus	Pyrobombus	Bombus (Pyrobombus) vancouverensis	203.863	106.596	1.91248	Rosales	Rosaceae	Potentilla	Potentilla gracilis
ADV_GB_0088	2019-08-12	2019	August	63.1	75.8	53.7	67.8	Apidae	Apinae	Bombini	Bombus	Pyrobombus	Bombus (Pyrobombus) vancouverensis	254.791	92.7246	2.74783	Asterales	Asteraceae	Arnica	Arnica chamissonis
ADV_GB_0089	2019-08-12	2019	August	63.1	75.8	53.7	67.8	Apidae	Apinae	Bombini	Bombus	Pyrobombus	Bombus (Pyrobombus) vancouverensis	296.836	387.904	0.765231	Lamiales	Orobanchaceae	Pedicularis	Pedicularis attollens
ADV_GB_0090	2019-08-12	2019	August	63.1	75.8	53.7	67.8	Apidae	Apinae	Bombini	Bombus	Pyrobombus	Bombus (Pyrobombus) vancouverensis	249.956	90.153	2.77258	Lamiales	Orobanchaceae	Pedicularis	Pedicularis attollens
ADV_GB_0092	2019-08-12	2019	August	63.1	75.8	53.7	67.8	Apidae	Apinae	Bombini	Bombus	Pyrobombus	Bombus (Pyrobombus) flavifrons	305.056	145.413	2.09786	Asterales	Asteraceae	Arnica	Arnica chamissonis
ADV_GB_0094	2019-08-12	2019	August	63.1	75.8	53.7	67.8	Apidae	Apinae	Bombini	Bombus	Pyrobombus	Bombus (Pyrobombus) vancouverensis	195.596	29.0808	6.72596	Lamiales	Orobanchaceae	Pedicularis	Pedicularis attollens
ADV_GB_0095	2019-08-12	2019	August	63.1	75.8	53.7	67.8	Apidae	Apinae	Bombini	Bombus	Pyrobombus	Bombus (Pyrobombus) vancouverensis	104.988	336.715	0.311799	Lamiales	Orobanchaceae	Pedicularis	Pedicularis attollens
ADV_GB_0096	2019-08-12	2019	August	63.1	75.8	53.7	67.8	Apidae	Apinae	Bombini	Bombus	Pyrobombus	Bombus (Pyrobombus) vosnesenskii	203.61	87.9879	2.31407	Asterales	Asteraceae	Arnica	Arnica chamissonis
ADV_GB_0098	2019-08-12	2019	August	63.1	75.8	53.7	67.8	Apidae	Apinae	Bombini	Bombus	Pyrobombus	Bombus (Pyrobombus) vancouverensis	229.73	108.075	2.12565	Asterales	Asteraceae	Arnica	Arnica chamissonis
ADV_GB_0099	2019-08-12	2019	August	63.1	75.8	53.7	67.8	Apidae	Apinae	Bombini	Bombus	Pyrobombus	Bombus (Pyrobombus) vancouverensis	158.09	227.35	0.695359	Rosales	Rosaceae	Potentilla	Potentilla gracilis
ADV_GB_0101	2019-08-12	2019	August	63.1	75.8	53.7	67.8	Apidae	Apinae	Bombini	Bombus	Pyrobombus	Bombus (Pyrobombus) flavifrons	269.467	100.736	2.67497	Lamiales	Plantaginaceae	Penstemon	Penstemon heterodoxus
ADV_GB_0102	2019-08-13	2019	August	63.1	75.8	53.7	67.8	Apidae	Apinae	Bombini	Bombus	Pyrobombus	Bombus (Pyrobombus) vancouverensis	252.325	30.8102	8.18968	Lamiales	Orobanchaceae	Pedicularis	Pedicularis attollens
ADV_GB_0103	2019-08-13	2019	August	63.1	75.8	53.7	67.8	Apidae	Apinae	Bombini	Bombus	Pyrobombus	Bombus (Pyrobombus) flavifrons	295.419	20.8309	14.1818	Lamiales	Orobanchaceae	Pedicularis	Pedicularis attollens
ADV_GB_0104	2019-08-13	2019	August	63.1	75.8	53.7	67.8	Apidae	Apinae	Bombini	Bombus	Pyrobombus	Bombus (Pyrobombus) vancouverensis	185.653	30.1741	6.15274	Rosales	Rosaceae	Horkelia	Horkelia fusca
ADV_GB_0105	2019-08-13	2019	August	63.1	75.8	53.7	67.8	Apidae	Apinae	Bombini	Bombus	Pyrobombus	Bombus (Pyrobombus) vosnesenskii	266.733	29.9624	8.90225	Fabales	Fabaceae	Lupinus	Lupinus lepidus var sellulus
ADV_GB_0106	2019-08-12	2019	August	63.1	75.8	53.7	67.8	Apidae	Apinae	Bombini	Bombus	Pyrobombus	Bombus (Pyrobombus) vosnesenskii	116.023	33.6627	3.44663	Fabales	Fabaceae	Lupinus	Lupinus lepidus var sellulus
ADV_GB_0107	2019-08-13	2019	August	63.1	75.8	60.6	73.6	Apidae	Apinae	Bombini	Bombus	Pyrobombus	Bombus (Pyrobombus) vancouverensis	194.692	32.7327	5.94792	Rosales	Rosaceae	Horkelia	Horkelia fusca
ADV_GB_0108	2019-08-13	2019	August	63.1	75.8	60.6	73.6	Apidae	Apinae	Bombini	Bombus	Pyrobombus	Bombus (Pyrobombus) vosnesenskii	145.184	36.3612	3.99281	Fabales	Fabaceae	Lupinus	Lupinus lepidus var sellulus
ADV_GB_0109	2019-08-13	2019	August	63.1	75.8	60.6	73.6	Apidae	Apinae	Bombini	Bombus	Pyrobombus	Bombus (Pyrobombus) sylvicola	299.843	34.8298	8.60881	Asterales	Asteraceae	Arnica	Arnica chamissonis
ADV_GB_0110	2019-08-13	2019	August	63.1	75.8	60.6	73.6	Apidae	Apinae	Bombini	Bombus	Pyrobombus	Bombus (Pyrobombus) flavifrons	405.64	13.244	30.6283	Lamiales	Plantaginaceae	Penstemon	Penstemon heterodoxus
ADV_GB_0111	2019-08-13	2019	August	63.1	75.8	60.6	73.6	Apidae	Apinae	Bombini	Bombus	Pyrobombus	Bombus (Pyrobombus) flavifrons	316.243	31.9685	9.89233	Lamiales	Plantaginaceae	Penstemon	Penstemon heterodoxus
ADV_GB_0112	2019-08-13	2019	August	63.1	75.8	60.6	73.6	Apidae	Apinae	Bombini	Bombus	Pyrobombus	Bombus (Pyrobombus) vancouverensis	220.558	20.8651	10.5706	Lamiales	Orobanchaceae	Pedicularis	Pedicularis attollens
ADV_GB_0113	2019-08-13	2019	August	63.1	75.8	60.6	73.6	Apidae	Apinae	Bombini	Bombus	Pyrobombus	Bombus (Pyrobombus) vancouverensis	196.752	32.9823	5.96538	Lamiales	Orobanchaceae	Pedicularis	Pedicularis attollens
ADV_GB_0114	2019-08-13	2019	August	63.1	75.8	60.6	73.6	Apidae	Apinae	Bombini	Bombus	Pyrobombus	Bombus (Pyrobombus) vancouverensis	210.431	28.9614	7.26591	Fabales	Fabaceae	Lupinus	Lupinus lepidus var sellulus
ADV_GB_0115	2019-08-13	2019	August	63.1	75.8	60.6	73.6	Apidae	Apinae	Bombini	Bombus	Pyrobombus	Bombus (Pyrobombus) vancouverensis	223.753	30.1931	7.41072	Rosales	Rosaceae	Potentilla	Potentilla gracilis
ADV_GB_0116	2019-08-13	2019	August	63.1	75.8	60.6	73.6	Apidae	Apinae	Bombini	Bombus	Pyrobombus	Bombus (Pyrobombus) vancouverensis	175.067	12.7819	13.6965	Malvales	Malvaceae	Sidalcea	Sidalcea glaucescens
ADV_GB_0117	2019-08-13	2019	August	63.1	75.8	60.6	73.6	Apidae	Apinae	Bombini	Bombus	Pyrobombus	Bombus (Pyrobombus) vancouverensis	111.285	57.629	1.93106	Caryophyllales	Montiaceae	Calyptridium	Calyptridium umbellatum
ADV_GB_0118	2019-08-13	2019	August	63.1	75.8	60.6	73.6	Apidae	Apinae	Bombini	Bombus	Pyrobombus	Bombus (Pyrobombus) vosnesenskii	178.242	32.4116	5.49932	Fabales	Fabaceae	Lupinus	Lupinus lepidus var sellulus
ADV_GB_0119	2019-08-13	2019	August	63.1	75.8	60.6	73.6	Apidae	Apinae	Bombini	Bombus	Pyrobombus	Bombus (Pyrobombus) vancouverensis	261.399	25.7726	10.1425	Lamiales	Orobanchaceae	Pedicularis	Pedicularis attollens
ADV_GB_0120	2019-08-13	2019	August	63.1	75.8	60.6	73.6	Apidae	Apinae	Bombini	Bombus	Pyrobombus	Bombus (Pyrobombus) vancouverensis	218.066	31.0852	7.01512	Rosales	Rosaceae	Horkelia	Horkelia fusca
ADV_GB_0121	2019-08-13	2019	August	63.1	75.8	60.6	73.6	Apidae	Apinae	Bombini	Bombus	Pyrobombus	Bombus (Pyrobombus) vancouverensis	171.557	29.7509	5.76644	Asterales	Asteraceae	Arnica	Arnica chamissonis
ADV_GB_0122	2019-08-13	2019	August	63.1	75.8	60.6	73.6	Apidae	Apinae	Bombini	Bombus	Pyrobombus	Bombus (Pyrobombus) flavifrons	222.973	30.3652	7.34305	Lamiales	Plantaginaceae	Penstemon	Penstemon heterodoxus
ADV_GB_0123	2019-08-14	2019	August	63.1	75.8	63.1	76.8	Apidae	Apinae	Bombini	Bombus	Pyrobombus	Bombus (Pyrobombus) vosnesenskii	168.146	28.8638	5.82548	Fabales	Fabaceae	Lupinus	Lupinus lepidus var sellulus
ADV_GB_0124	2019-08-14	2019	August	63.1	75.8	63.1	76.8	Apidae	Apinae	Bombini	Bombus	Pyrobombus	Bombus (Pyrobombus) vosnesenskii	193.87	31.4322	6.16787	Fabales	Fabaceae	Lupinus	Lupinus lepidus var sellulus
ADV_GB_0125	2019-08-14	2019	August	63.1	75.8	63.1	76.8	Apidae	Apinae	Bombini	Bombus	Pyrobombus	Bombus (Pyrobombus) vosnesenskii	239.215	30.4892	7.8459	Fabales	Fabaceae	Lupinus	Lupinus lepidus var sellulus
ADV_GB_0126	2019-08-14	2019	August	63.1	75.8	63.1	76.8	Apidae	Apinae	Bombini	Bombus	Pyrobombus	Bombus (Pyrobombus) vosnesenskii	242.285	31.3616	7.72554	Lamiales	Plantaginaceae	Penstemon	Penstemon heterodoxus
ADV_GB_0127	2019-08-14	2019	August	63.1	75.8	63.1	76.8	Apidae	Apinae	Bombini	Bombus	Pyrobombus	Bombus (Pyrobombus) vosnesenskii	245.605	29.9213	8.20837	Lamiales	Plantaginaceae	Penstemon	Penstemon heterodoxus
ADV_GB_0128	2019-08-14	2019	August	63.1	75.8	63.1	76.8	Apidae	Apinae	Bombini	Bombus	Pyrobombus	Bombus (Pyrobombus) vancouverensis	186.635	21.9128	8.51716	Fabales	Fabaceae	Lupinus	Lupinus lepidus var sellulus
ADV_GB_0129	2019-08-14	2019	August	63.1	75.8	63.1	76.8	Apidae	Apinae	Bombini	Bombus	Pyrobombus	Bombus (Pyrobombus) vancouverensis	257.071	24.1661	10.6377	Fabales	Fabaceae	Lupinus	Lupinus lepidus var sellulus
ADV_GB_0130	2019-08-14	2019	August	63.1	75.8	63.1	76.8	Apidae	Apinae	Bombini	Bombus	Pyrobombus	Bombus (Pyrobombus) vosnesenskii	141.92	28.5293	4.97452	Fabales	Fabaceae	Lupinus	Lupinus lepidus var sellulus
ADV_GB_0131	2019-08-14	2019	August	63.1	75.8	63.1	76.8	Apidae	Apinae	Bombini	Bombus	Pyrobombus	Bombus (Pyrobombus) flavifrons	313.674	16.7622	18.7131	Lamiales	Orobanchaceae	Pedicularis	Pedicularis attollens
ADV_GB_0132	2019-08-14	2019	August	63.1	75.8	63.1	76.8	Apidae	Apinae	Bombini	Bombus	Pyrobombus	Bombus (Pyrobombus) vosnesenskii	298.889	24.2999	12.3	Asterales	Asteraceae	Oreostemma	Oreostemma alpigenum var andersonii
ADV_GB_0133	2019-08-14	2019	August	63.1	75.8	63.1	76.8	Apidae	Apinae	Bombini	Bombus	Pyrobombus	Bombus (Pyrobombus) vancouverensis	197.471	24.4619	8.07261	Rosales	Rosaceae	Potentilla	Potentilla gracilis
ADV_GB_0134	2019-08-14	2019	August	63.1	75.8	63.1	76.8	Apidae	Apinae	Bombini	Bombus	Pyrobombus	Bombus (Pyrobombus) vancouverensis	243.242	18.4323	13.1965	Lamiales	Orobanchaceae	Pedicularis	Pedicularis attollens
ADV_GB_0135	2019-08-14	2019	August	63.1	75.8	63.1	76.8	Apidae	Apinae	Bombini	Bombus	Pyrobombus	Bombus (Pyrobombus) flavifrons	257.955	13.4238	19.2162	Lamiales	Orobanchaceae	Pedicularis	Pedicularis attollens
ADV_GB_0136	2019-08-14	2019	August	63.1	75.8	63.1	76.8	Apidae	Apinae	Bombini	Bombus	Pyrobombus	Bombus (Pyrobombus) vancouverensis	179.626	24.5483	7.31724	Lamiales	Orobanchaceae	Pedicularis	Pedicularis attollens
ADV_GB_0137	2019-08-14	2019	August	63.1	75.8	63.1	76.8	Apidae	Apinae	Bombini	Bombus	Pyrobombus	Bombus (Pyrobombus) vancouverensis	272.527	19.8931	13.6996	Lamiales	Orobanchaceae	Pedicularis	Pedicularis attollens
ADV_GB_0138	2019-08-14	2019	August	63.1	75.8	63.1	76.8	Apidae	Apinae	Bombini	Bombus	Pyrobombus	Bombus (Pyrobombus) vancouverensis	221.119	28.3976	7.78653	Lamiales	Orobanchaceae	Pedicularis	Pedicularis attollens
ADV_GB_0139	2019-08-14	2019	August	63.1	75.8	63.1	76.8	Apidae	Apinae	Bombini	Bombus	Pyrobombus	Bombus (Pyrobombus) vancouverensis	210.821	20.8041	10.1336	Lamiales	Plantaginaceae	Penstemon	Penstemon heterodoxus
ADV_GB_0140	2019-08-14	2019	August	63.1	75.8	63.1	76.8	Apidae	Apinae	Bombini	Bombus	Pyrobombus	Bombus (Pyrobombus) flavifrons	278.753	18.2864	15.2437	Lamiales	Plantaginaceae	Penstemon	Penstemon heterodoxus
ADV_GB_0141	2019-08-14	2019	August	63.1	75.8	63.1	76.8	Apidae	Apinae	Bombini	Bombus	Pyrobombus	Bombus (Pyrobombus) vosnesenskii	174.307	29.2019	5.96903	Malvales	Malvaceae	Sidalcea	Sidalcea glaucescens
ADV_GB_0143	2019-08-14	2019	August	63.1	75.8	63.1	76.8	Apidae	Apinae	Bombini	Bombus	Pyrobombus	Bombus (Pyrobombus) vancouverensis	259.533	22.2488	11.665	Rosales	Rosaceae	Horkelia	Horkelia fusca
ADV_GB_0144	2019-08-19	2019	August	63.1	75.8	63.5	76.5	Apidae	Apinae	Bombini	Bombus	Pyrobombus	Bombus (Pyrobombus) vancouverensis	206.409	35.7535	5.77311	Asterales	Asteraceae	Arnica	Arnica chamissonis
ADV_GB_0147	2019-08-20	2019	August	63.1	75.8	62.5	74.1	Apidae	Apinae	Bombini	Bombus	Pyrobombus	Bombus (Pyrobombus) vosnesenskii	239.347	33.0659	7.23847	Fabales	Fabaceae	Lupinus	Lupinus lepidus var sellulus
ADV_GB_0148	2019-08-20	2019	August	63.1	75.8	62.5	74.1	Apidae	Apinae	Bombini	Bombus	Pyrobombus	Bombus (Pyrobombus) vancouverensis	134.247	29.1387	4.60718	Fabales	Fabaceae	Lupinus	Lupinus lepidus var sellulus
ADV_GB_0149	2019-08-20	2019	August	63.1	75.8	62.5	74.1	Apidae	Apinae	Bombini	Bombus	Pyrobombus	Bombus (Pyrobombus) vancouverensis	216.761	33.6402	6.44351	Rosales	Rosaceae	Horkelia	Horkelia fusca
ADV_GB_0150	2019-08-20	2019	August	63.1	75.8	62.5	74.1	Apidae	Apinae	Bombini	Bombus	Pyrobombus	Bombus (Pyrobombus) vancouverensis	144.73	27.9504	5.17811	Rosales	Rosaceae	Horkelia	Horkelia fusca
ADV_GB_0151	2019-08-20	2019	August	63.1	75.8	62.5	74.1	Apidae	Apinae	Bombini	Bombus	Pyrobombus	Bombus (Pyrobombus) vosnesenskii	112.674	33.1842	3.39541	Malvales	Malvaceae	Sidalcea	Sidalcea glaucescens
ADV_GB_0152	2019-08-20	2019	August	63.1	75.8	62.5	74.1	Apidae	Apinae	Bombini	Bombus	Pyrobombus	Bombus (Pyrobombus) vosnesenskii	134.294	26.9691	4.97956	Fabales	Fabaceae	Lupinus	Lupinus lepidus var sellulus
ADV_GB_0153	2019-08-20	2019	August	63.1	75.8	62.5	74.1	Apidae	Apinae	Bombini	Bombus	Pyrobombus	Bombus (Pyrobombus) vancouverensis	224.499	37.9207	5.92024	Fabales	Fabaceae	Lupinus	Lupinus lepidus var sellulus
ADV_GB_0154	2019-08-20	2019	August	63.1	75.8	62.5	74.1	Apidae	Apinae	Bombini	Bombus	Pyrobombus	Bombus (Pyrobombus) vancouverensis	154.53	28.9504	5.33775	Fabales	Fabaceae	Lupinus	Lupinus lepidus var sellulus
ADV_GB_0155	2019-08-20	2019	August	63.1	75.8	62.5	74.1	Apidae	Apinae	Bombini	Bombus	Pyrobombus	Bombus (Pyrobombus) vosnesenskii	153.339	24.4616	6.26857	Fabales	Fabaceae	Lupinus	Lupinus lepidus var sellulus
ADV_GB_0156	2019-08-20	2019	August	63.1	75.8	62.5	74.1	Apidae	Apinae	Bombini	Bombus	Pyrobombus	Bombus (Pyrobombus) vancouverensis	157.996	27.2967	5.78809	Rosales	Rosaceae	Horkelia	Horkelia fusca
ADV_GB_0157	2019-08-20	2019	August	63.1	75.8	62.5	74.1	Apidae	Apinae	Bombini	Bombus	Pyrobombus	Bombus (Pyrobombus) vosnesenskii	131.546	19.5622	6.72449	Fabales	Fabaceae	Lupinus	Lupinus lepidus var sellulus
ADV_GB_0158	2019-08-20	2019	August	63.1	75.8	62.5	74.1	Apidae	Apinae	Bombini	Bombus	Pyrobombus	Bombus (Pyrobombus) vancouverensis	197.258	27.6719	7.12847	Fabales	Fabaceae	Lupinus	Lupinus lepidus var sellulus
ADV_GB_0159	2019-08-20	2019	August	63.1	75.8	62.5	74.1	Apidae	Apinae	Bombini	Bombus	Pyrobombus	Bombus (Pyrobombus) vancouverensis	173.619	28.3665	6.12058	Fabales	Fabaceae	Lupinus	Lupinus lepidus var sellulus
ADV_GB_0160	2019-08-20	2019	August	63.1	75.8	62.5	74.1	Apidae	Apinae	Bombini	Bombus	Pyrobombus	Bombus (Pyrobombus) vosnesenskii	236.776	29.9919	7.89466	Fabales	Fabaceae	Lupinus	Lupinus lepidus var sellulus
ADV_GB_0161	2019-08-20	2019	August	63.1	75.8	62.5	74.1	Apidae	Apinae	Bombini	Bombus	Pyrobombus	Bombus (Pyrobombus) vancouverensis	270.286	30.8128	8.77189	Rosales	Rosaceae	Horkelia	Horkelia fusca
ADV_GB_0164	2019-08-20	2019	August	63.1	75.8	62.5	74.1	Apidae	Apinae	Bombini	Bombus	Pyrobombus	Bombus (Pyrobombus) flavifrons	265.652	35.5319	7.47645	Lamiales	Plantaginaceae	Penstemon	Penstemon heterodoxus
ADV_GB_0165	2019-08-20	2019	August	63.1	75.8	62.5	74.1	Apidae	Apinae	Bombini	Bombus	Pyrobombus	Bombus (Pyrobombus) flavifrons	282.207	32.2177	8.75939	Lamiales	Plantaginaceae	Penstemon	Penstemon heterodoxus
ADV_GB_0166	2019-08-20	2019	August	63.1	75.8	62.5	74.1	Apidae	Apinae	Bombini	Bombus	Pyrobombus	Bombus (Pyrobombus) vancouverensis	145.734	53.6208	2.71786	Rosales	Rosaceae	Potentilla	Potentilla gracilis
ADV_GB_0167	2019-08-20	2019	August	63.1	75.8	62.5	74.1	Apidae	Apinae	Bombini	Bombus	Pyrobombus	Bombus (Pyrobombus) vancouverensis	145.966	34.6696	4.2102	Rosales	Rosaceae	Horkelia	Horkelia fusca
ADV_GB_0168	2019-08-20	2019	August	63.1	75.8	62.5	74.1	Apidae	Apinae	Bombini	Bombus	Pyrobombus	Bombus (Pyrobombus) vancouverensis	106.165	31.5603	3.36386	Caryophyllales	Montiaceae	Calyptridium	Calyptridium umbellatum
ADV_GB_0169	2019-08-20	2019	August	63.1	75.8	62.5	74.1	Apidae	Apinae	Bombini	Bombus	Pyrobombus	Bombus (Pyrobombus) vancouverensis	110.241	83.1177	1.32632	Rosales	Rosaceae	Potentilla	Potentilla gracilis
ADV_GB_0170	2019-08-20	2019	August	63.1	75.8	62.5	74.1	Apidae	Apinae	Bombini	Bombus	Pyrobombus	Bombus (Pyrobombus) vancouverensis	99.8264	35.4748	2.81401	Fabales	Fabaceae	Lupinus	Lupinus lepidus var sellulus
ADV_GB_0171	2019-08-20	2019	August	63.1	75.8	62.5	74.1	Apidae	Apinae	Bombini	Bombus	Pyrobombus	Bombus (Pyrobombus) flavifrons	165.992	42.0866	3.94406	Lamiales	Plantaginaceae	Penstemon	Penstemon heterodoxus
ADV_GB_0172	2019-08-20	2019	August	63.1	75.8	62.5	74.1	Apidae	Apinae	Bombini	Bombus	Pyrobombus	Bombus (Pyrobombus) flavifrons	238.012	33.2051	7.16794	Lamiales	Plantaginaceae	Penstemon	Penstemon heterodoxus
ADV_GB_0173	2019-08-20	2019	August	63.1	75.8	62.5	74.1	Apidae	Apinae	Bombini	Bombus	Pyrobombus	Bombus (Pyrobombus) vancouverensis	152.524	41.3039	3.69274	Rosales	Rosaceae	Horkelia	Horkelia fusca
ADV_GB_0174	2019-08-20	2019	August	63.1	75.8	62.5	74.1	Apidae	Apinae	Bombini	Bombus	Pyrobombus	Bombus (Pyrobombus) vancouverensis	99.1966	65.3982	1.51681	Rosales	Rosaceae	Horkelia	Horkelia fusca
ADV_GB_0175	2019-08-20	2019	August	63.1	75.8	62.5	74.1	Apidae	Apinae	Bombini	Bombus	Pyrobombus	Bombus (Pyrobombus) flavifrons	234.339	44.5894	5.25547	Lamiales	Plantaginaceae	Penstemon	Penstemon heterodoxus
ADV_GB_0176	2019-08-20	2019	August	63.1	75.8	62.5	74.1	Apidae	Apinae	Bombini	Bombus	Pyrobombus	Bombus (Pyrobombus) flavifrons	197.185	30.5281	6.45913	Lamiales	Plantaginaceae	Penstemon	Penstemon heterodoxus
ADV_GB_0177	2019-08-20	2019	August	63.1	75.8	62.5	74.1	Apidae	Apinae	Bombini	Bombus	Pyrobombus	Bombus (Pyrobombus) vancouverensis	105.754	44.0548	2.40052	Fabales	Fabaceae	Lupinus	Lupinus lepidus var sellulus
ADV_GB_0178	2019-08-20	2019	August	63.1	75.8	62.5	74.1	Apidae	Apinae	Bombini	Bombus	Pyrobombus	Bombus (Pyrobombus) flavifrons	432.364	12.4145	34.8274	Lamiales	Plantaginaceae	Penstemon	Penstemon heterodoxus
ADV_GB_0179	2019-08-20	2019	August	63.1	75.8	62.5	74.1	Apidae	Apinae	Bombini	Bombus	Pyrobombus	Bombus (Pyrobombus) flavifrons	271.518	51.1917	5.30395	Lamiales	Plantaginaceae	Penstemon	Penstemon heterodoxus
ADV_GB_0181	2019-08-20	2019	August	63.1	75.8	62.5	74.1	Apidae	Apinae	Bombini	Bombus	Pyrobombus	Bombus (Pyrobombus) vancouverensis	88.4419	49.3175	1.79332	Malvales	Malvaceae	Sidalcea	Sidalcea glaucescens
ADV_GB_0182	2019-08-20	2019	August	63.1	75.8	62.5	74.1	Apidae	Apinae	Bombini	Bombus	Pyrobombus	Bombus (Pyrobombus) vancouverensis	153.985	402.073	0.382978	Rosales	Rosaceae	Horkelia	Horkelia fusca
ADV_GB_0183	2019-08-20	2019	August	63.1	75.8	62.5	74.1	Apidae	Apinae	Bombini	Bombus	Pyrobombus	Bombus (Pyrobombus) vosnesenskii	172.706	30.0272	5.75165	Fabales	Fabaceae	Lupinus	Lupinus lepidus var sellulus
ADV_GB_0184	2019-08-13	2019	August	63.1	75.8	60.6	73.6	Andrenidae	Panurginae	Calliopsini	Calliopsis	Nomadopsis	Calliopsis (Nomadopsis) edwardsii	246.757	93.6617	2.63456	Rosales	Rosaceae	Horkelia	Horkelia fusca
ADV_GB_0185	2019-08-12	2019	August	63.1	75.8	53.7	67.8	Andrenidae	Panurginae	Calliopsini	Calliopsis	Nomadopsis	Calliopsis (Nomadopsis) edwardsii	228.098	44.8163	5.08962	Rosales	Rosaceae	Horkelia	Horkelia fusca
ADV_GB_0186	2019-08-12	2019	August	63.1	75.8	53.7	67.8	Andrenidae	Panurginae	Calliopsini	Calliopsis	Nomadopsis	Calliopsis (Nomadopsis) edwardsii	182.317	7.18246	25.3837	Rosales	Rosaceae	Horkelia	Horkelia fusca
ADV_GB_0187	2019-08-12	2019	August	63.1	75.8	53.7	67.8	Andrenidae	Panurginae	Calliopsini	Calliopsis	Nomadopsis	Calliopsis (Nomadopsis) edwardsii	327.667	87.3425	3.75152	Rosales	Rosaceae	Horkelia	Horkelia fusca
ADV_GB_0191	2019-08-12	2019	August	63.1	75.8	53.7	67.8	Andrenidae	Panurginae	Calliopsini	Calliopsis	Nomadopsis	Calliopsis (Nomadopsis) edwardsii	254.679	30.6718	8.30338	Rosales	Rosaceae	Horkelia	Horkelia fusca
ADV_GB_0192	2019-08-12	2019	August	63.1	75.8	53.7	67.8	Andrenidae	Panurginae	Calliopsini	Calliopsis	Nomadopsis	Calliopsis (Nomadopsis) edwardsii	128.213	42.4726	3.01873	Rosales	Rosaceae	Horkelia	Horkelia fusca
ADV_GB_0194	2019-08-12	2019	August	63.1	75.8	53.7	67.8	Andrenidae	Panurginae	Calliopsini	Calliopsis	Nomadopsis	Calliopsis (Nomadopsis) edwardsii	180.972	41.2286	4.38947	Rosales	Rosaceae	Potentilla	Potentilla gracilis
ADV_GB_0195	2019-08-12	2019	August	63.1	75.8	53.7	67.8	Andrenidae	Panurginae	Calliopsini	Calliopsis	Nomadopsis	Calliopsis (Nomadopsis) edwardsii	104.811	19.3932	5.40454	Rosales	Rosaceae	Horkelia	Horkelia fusca
ADV_GB_0196	2019-08-12	2019	August	63.1	75.8	53.7	67.8	Andrenidae	Panurginae	Calliopsini	Calliopsis	Nomadopsis	Calliopsis (Nomadopsis) edwardsii	106.458	25.3654	4.19698	Rosales	Rosaceae	Potentilla	Potentilla gracilis
ADV_GB_0197	2019-08-12	2019	August	63.1	75.8	53.7	67.8	Andrenidae	Panurginae	Calliopsini	Calliopsis	Nomadopsis	Calliopsis (Nomadopsis) edwardsii	69.7258	24.5568	2.83937	Rosales	Rosaceae	Potentilla	Potentilla gracilis
ADV_GB_0198	2019-08-12	2019	August	63.1	75.8	53.7	67.8	Andrenidae	Panurginae	Calliopsini	Calliopsis	Nomadopsis	Calliopsis (Nomadopsis) edwardsii	134.889	32.5811	4.14009	Rosales	Rosaceae	Potentilla	Potentilla gracilis
ADV_GB_0199	2019-08-13	2019	August	63.1	75.8	60.6	73.6	Andrenidae	Panurginae	Calliopsini	Calliopsis	Nomadopsis	Calliopsis (Nomadopsis) edwardsii	282.016	33.6554	8.37952	Rosales	Rosaceae	Horkelia	Horkelia fusca
ADV_GB_0200	2019-08-13	2019	August	63.1	75.8	60.6	73.6	Andrenidae	Panurginae	Calliopsini	Calliopsis	Nomadopsis	Calliopsis (Nomadopsis) edwardsii	225.714	33.6023	6.71723	Rosales	Rosaceae	Horkelia	Horkelia fusca
ADV_GB_0202	2019-08-13	2019	August	63.1	75.8	60.6	73.6	Andrenidae	Panurginae	Calliopsini	Calliopsis	Nomadopsis	Calliopsis (Nomadopsis) edwardsii	245.32	26.2561	9.34337	Rosales	Rosaceae	Horkelia	Horkelia fusca
ADV_GB_0206	2019-08-14	2019	August	63.1	75.8	63.1	76.8	Andrenidae	Panurginae	Calliopsini	Calliopsis	Nomadopsis	Calliopsis (Nomadopsis) edwardsii	142.83	43.2672	3.30111	Rosales	Rosaceae	Potentilla	Potentilla gracilis
ADV_GB_0207	2019-08-14	2019	August	63.1	75.8	63.1	76.8	Andrenidae	Panurginae	Calliopsini	Calliopsis	Nomadopsis	Calliopsis (Nomadopsis) edwardsii	134.64	29.5334	4.55891	Rosales	Rosaceae	Potentilla	Potentilla gracilis
ADV_GB_0208	2019-08-14	2019	August	63.1	75.8	63.1	76.8	Andrenidae	Panurginae	Calliopsini	Calliopsis	Nomadopsis	Calliopsis (Nomadopsis) edwardsii	77.5322	24.8502	3.11999	Rosales	Rosaceae	Horkelia	Horkelia fusca
ADV_GB_0209	2019-08-14	2019	August	63.1	75.8	63.1	76.8	Andrenidae	Panurginae	Calliopsini	Calliopsis	Nomadopsis	Calliopsis (Nomadopsis) edwardsii	101.721	23.4797	4.3323	Rosales	Rosaceae	Horkelia	Horkelia fusca
ADV_GB_0211	2019-08-14	2019	August	63.1	75.8	63.1	76.8	Andrenidae	Panurginae	Calliopsini	Calliopsis	Nomadopsis	Calliopsis (Nomadopsis) edwardsii	90.136	27.7222	3.2514	Rosales	Rosaceae	Horkelia	Horkelia fusca
ADV_GB_0218	2019-08-20	2019	August	63.1	75.8	62.5	74.1	Andrenidae	Panurginae	Calliopsini	Calliopsis	Nomadopsis	Calliopsis (Nomadopsis) edwardsii	186.08	31.6106	5.88665	Rosales	Rosaceae	Horkelia	Horkelia fusca
ADV_GB_0220	2019-08-20	2019	August	63.1	75.8	62.5	74.1	Andrenidae	Panurginae	Calliopsini	Calliopsis	Nomadopsis	Calliopsis (Nomadopsis) edwardsii	151.752	29.4032	5.16107	Rosales	Rosaceae	Horkelia	Horkelia fusca
ADV_GB_0221	2019-08-20	2019	August	63.1	75.8	62.5	74.1	Andrenidae	Panurginae	Calliopsini	Calliopsis	Nomadopsis	Calliopsis (Nomadopsis) edwardsii	153.191	44.873	3.41387	Rosales	Rosaceae	Potentilla	Potentilla gracilis
ADV_GB_0226	2019-08-20	2019	August	63.1	75.8	62.5	74.1	Andrenidae	Panurginae	Calliopsini	Calliopsis	Nomadopsis	Calliopsis (Nomadopsis) edwardsii	229.824	31.8487	7.21611	Rosales	Rosaceae	Horkelia	Horkelia fusca
ADV_GB_0227	2019-08-20	2019	August	63.1	75.8	62.5	74.1	Andrenidae	Panurginae	Calliopsini	Calliopsis	Nomadopsis	Calliopsis (Nomadopsis) edwardsii v2	257.272	45.6245	5.63889	Rosales	Rosaceae	Horkelia	Horkelia fusca
ADV_GB_0228	2019-08-20	2019	August	63.1	75.8	62.5	74.1	Andrenidae	Panurginae	Calliopsini	Calliopsis	Nomadopsis	Calliopsis (Nomadopsis) edwardsii	130.279	17.5942	7.40468	Rosales	Rosaceae	Horkelia	Horkelia fusca
ADV_GB_0296	2019-08-12	2019	August	63.1	75.8	53.7	67.8	Megachilidae	Megachilnae	Osmiini	Osmia	Melanosmia	Osmia (Melanosmia) brevis	428.684	112.855	3.79855	Lamiales	Plantaginaceae	Penstemon	Penstemon heterodoxus
ADV_GB_0314	2019-08-16	2019	August	63.1	75.8	68.1	82.3	Apidae	Apinae	Eucerini	Melissodes	Eumelissodes	Melissodes (Eumellisodes) microsticta	106.301	77.4394	1.3727	Asterales	Asteraceae	Oreostemma	Oreostemma alpigenum var andersonii
ADV_GB_0315	2019-08-16	2019	August	63.1	75.8	68.1	82.3	Apidae	Apinae	Eucerini	Melissodes	Eumelissodes	Melissodes (Eumellisodes) microsticta	156.29	88.6968	1.76207	Asterales	Asteraceae	Oreostemma	Oreostemma alpigenum var andersonii
ADV_GB_0323	2019-08-19	2019	August	63.1	75.8	63.5	76.5	Apidae	Apinae	Eucerini	Melissodes	Eumelissodes	Melissodes (Eumellisodes) microsticta	112.811	80.8569	1.3952	Asterales	Asteraceae	Oreostemma	Oreostemma alpigenum var andersonii
ADV_GB_0325	2019-08-20	2019	August	63.1	75.8	62.5	74.1	Megachilidae	Megachilnae	Osmiini	Osmia	Melanosmia	Osmia (Melanosmia) brevis	476.286	35.6583	13.3569	Lamiales	Plantaginaceae	Penstemon	Penstemon heterodoxus
ADV_GB_0332	2019-08-20	2019	August	63.1	75.8	62.5	74.1	Megachilidae	Megachilnae	Osmiini	Osmia	Melanosmia	Osmia (Melanosmia) brevis	832.634	198.637	4.19175	Lamiales	Plantaginaceae	Penstemon	Penstemon heterodoxus
ADV_GB_0337	2019-08-20	2019	August	63.1	75.8	62.5	74.1	Apidae	Apinae	Eucerini	Melissodes	Eumelissodes	Melissodes (Eumellisodes) microsticta	158.897	132.783	1.19667	Asterales	Asteraceae	Oreostemma	Oreostemma alpigenum var andersonii
ADV_GB_0342	2019-08-20	2019	August	63.1	75.8	62.5	74.1	Megachilidae	Megachilnae	Osmiini	Osmia	Melanosmia	Osmia (Melanosmia) brevis	428.684	112.855	3.79855	Lamiales	Plantaginaceae	Penstemon	Penstemon heterodoxus
ADV_GB_0346	2019-08-20	2019	August	63.1	75.8	62.5	74.1	Megachilidae	Megachilnae	Osmiini	Osmia	Melanosmia	Osmia (Melanosmia) paradisica	564.594	51.8587	10.8872	Lamiales	Plantaginaceae	Penstemon	Penstemon heterodoxus
ADV_GB_0347	2019-08-20	2019	August	63.1	75.8	62.5	74.1	Megachilidae	Megachilnae	Osmiini	Osmia	Melanosmia	Osmia (Melanosmia) paradisica	1188.8	427.459	2.78109	Lamiales	Plantaginaceae	Penstemon	Penstemon heterodoxus
ADV_GB_3151	2020-07-24	2020	July	63.8	76.7	61.9	74	Apidae	Apinae	Bombini	Bombus	Pyrobombus	Bombus (Pyrobombus) vosnesenskii	216.034	29.6181	7.29398	Fabales	Fabaceae	Lupinus	Lupinus lepidus var sellulus
ADV_GB_3156	2020-07-24	2020	July	63.8	76.7	61.9	74	Apidae	Apinae	Bombini	Bombus	Pyrobombus	Bombus (Pyrobombus) vancouverensis	235.149	23.8429	9.86244	Fabales	Fabaceae	Lupinus	Lupinus lepidus var sellulus
ADV_GB_3157	2020-07-24	2020	July	63.8	76.7	61.9	74	Apidae	Apinae	Bombini	Bombus	Pyrobombus	Bombus (Pyrobombus) flavifrons	248.666	28.7291	8.65555	Lamiales	Plantaginaceae	Penstemon	Penstemon heterodoxus
ADV_GB_3160	2020-07-24	2020	July	63.8	76.7	61.9	74	Apidae	Apinae	Bombini	Bombus	Pyrobombus	Bombus (Pyrobombus) flavifrons	245.029	31.8779	7.6865	Lamiales	Orobanchaceae	Pedicularis	Pedicularis attollens
ADV_GB_3165	2020-07-24	2020	July	63.8	76.7	61.9	74	Apidae	Apinae	Bombini	Bombus	Pyrobombus	Bombus (Pyrobombus) vancouverensis	285.729	24.3484	11.735	Malvales	Malvaceae	Sidalcea	Sidalcea oregana
ADV_GB_3166	2020-07-24	2020	July	63.8	76.7	61.9	74	Apidae	Apinae	Bombini	Bombus	Pyrobombus	Bombus (Pyrobombus) flavifrons	274.994	36.6487	7.50351	Lamiales	Plantaginaceae	Penstemon	Penstemon heterodoxus
ADV_GB_3167	2020-07-24	2020	July	63.8	76.7	61.9	74	Apidae	Apinae	Eucerini	Melissodes	Eumelissodes	Melissodes (Eumellisodes) microsticta	243.977	117.244	2.08094	Asterales	Asteraceae	Symphyotrichum	Symphyotrichum spathulatum
ADV_GB_3170	2020-07-24	2020	July	63.8	76.7	61.9	74	Apidae	Apinae	Bombini	Bombus	Pyrobombus	Bombus (Pyrobombus) vancouverensis	42.711	29.5558	1.4451	Fabales	Fabaceae	Lupinus	Lupinus lepidus var sellulus
ADV_GB_3173	2020-07-24	2020	July	63.8	76.7	61.9	74	Apidae	Apinae	Bombini	Bombus	Pyrobombus	Bombus (Pyrobombus) flavifrons	297.389	36.4459	8.15972	Lamiales	Plantaginaceae	Penstemon	Penstemon heterodoxus
ADV_GB_3174	2020-07-24	2020	July	63.8	76.7	61.9	74	Apidae	Apinae	Bombini	Bombus	Pyrobombus	Bombus (Pyrobombus) flavifrons	233.022	27.2069	8.56481	Lamiales	Plantaginaceae	Penstemon	Penstemon heterodoxus
ADV_GB_3178	2020-07-24	2020	July	63.8	76.7	61.9	74	Apidae	Apinae	Bombini	Bombus	Pyrobombus	Bombus (Pyrobombus) vosnesenskii	288.957	26.8196	10.7741	Fabales	Fabaceae	Lupinus	Lupinus lepidus var sellulus
ADV_GB_3183	2020-07-24	2020	July	63.8	76.7	61.9	74	Apidae	Apinae	Eucerini	Melissodes	Eumelissodes	Melissodes (Eumellisodes) microsticta	76.5525	67.2149	1.13892	Asterales	Asteraceae	Symphyotrichum	Symphyotrichum spathulatum
ADV_GB_3186	2020-07-24	2020	July	63.8	76.7	61.9	74	Apidae	Apinae	Bombini	Bombus	Pyrobombus	Bombus (Pyrobombus) vosnesenskii	285.815	28.1904	10.1387	Asterales	Asteraceae	Arnica	Arnica chamissonis
ADV_GB_3205	2020-07-24	2020	July	63.8	76.7	61.9	74	Apidae	Apinae	Bombini	Bombus	Pyrobombus	Bombus (Pyrobombus) flavifrons	155.83	24.6617	6.31872	Lamiales	Orobanchaceae	Pedicularis	Pedicularis attollens
ADV_GB_3206	2020-07-24	2020	July	63.8	76.7	61.9	74	Apidae	Apinae	Bombini	Bombus	Pyrobombus	Bombus (Pyrobombus) flavifrons	261.901	24.9775	10.4855	Lamiales	Orobanchaceae	Pedicularis	Pedicularis attollens
ADV_GB_3207	2020-07-24	2020	July	63.8	76.7	61.9	74	Andrenidae	Panurginae	Calliopsini	Calliopsis	Nomadopsis	Calliopsis (Nomadopsis) edwardsii	108.596	66.6451	1.62947	Rosales	Rosaceae	Potentilla	Potentilla gracilis
ADV_GB_3212	2020-07-24	2020	July	63.8	76.7	61.9	74	Apidae	Apinae	Bombini	Bombus	Pyrobombus	Bombus (Pyrobombus) vosnesenskii	317.42	25.8498	12.2794	Fabales	Fabaceae	Lupinus	Lupinus lepidus var sellulus
ADV_GB_3213	2020-07-24	2020	July	63.8	76.7	61.9	74	Apidae	Apinae	Bombini	Bombus	Pyrobombus	Bombus (Pyrobombus) flavifrons	298.203	32.0472	9.30512	Lamiales	Plantaginaceae	Penstemon	Penstemon heterodoxus
ADV_GB_3216	2020-07-24	2020	July	63.8	76.7	61.9	74	Apidae	Apinae	Bombini	Bombus	Pyrobombus	Bombus (Pyrobombus) flavifrons	321.27	21.4988	14.9437	Malvales	Malvaceae	Sidalcea	Sidalcea oregana
ADV_GB_3217	2020-07-24	2020	July	63.8	76.7	61.9	74	Apidae	Apinae	Bombini	Bombus	Pyrobombus	Bombus (Pyrobombus) flavifrons	166.133	37.1196	4.47562	Lamiales	Plantaginaceae	Penstemon	Penstemon heterodoxus
ADV_GB_3222	2020-07-24	2020	July	63.8	76.7	61.9	74	Apidae	Apinae	Bombini	Bombus	Pyrobombus	Bombus (Pyrobombus) vancouverensis	361.854	32.104	11.2713	Rosales	Rosaceae	Horkelia	Horkelia fusca
ADV_GB_3225	2020-07-24	2020	July	63.8	76.7	61.9	74	Megachilidae	Megachilnae	Osmiini	Osmia	Melanosmia	Osmia (Melanosmia) group shaggy green 2	159.867	99.9651	1.59923	Rosales	Rosaceae	Potentilla	Potentilla gracilis
ADV_GB_3230	2020-07-24	2020	July	63.8	76.7	61.9	74	Apidae	Apinae	Bombini	Bombus	Pyrobombus	Bombus (Pyrobombus) flavifrons	339.619	23.2983	14.577	Fabales	Fabaceae	Lupinus	Lupinus lepidus var sellulus
ADV_GB_3232	2020-07-24	2020	July	63.8	76.7	61.9	74	Megachilidae	Megachilnae	Osmiini	Osmia	Melanosmia	Osmia (Melanosmia) group shaggy green 1	388.954	47.2416	8.2333	Lamiales	Plantaginaceae	Penstemon	Penstemon heterodoxus
ADV_GB_3233	2020-07-24	2020	July	63.8	76.7	61.9	74	Andrenidae	Panurginae	Calliopsini	Calliopsis	Nomadopsis	Calliopsis (Nomadopsis) edwardsii	235.876	15.7953	14.9333	Rosales	Rosaceae	Horkelia	Horkelia fusca
ADV_GB_3236	2020-07-24	2020	July	63.8	76.7	61.9	74	Apidae	Apinae	Eucerini	Melissodes	Eumelissodes	Melissodes (Eumellisodes) microsticta	121.401	93.6415	1.29644	Asterales	Asteraceae	Symphyotrichum	Symphyotrichum spathulatum
ADV_GB_3242	2020-07-24	2020	July	63.8	76.7	61.9	74	Apidae	Apinae	Bombini	Bombus	Pyrobombus	Bombus (Pyrobombus) sylvicola	288.591	23.0638	12.5127	Rosales	Rosaceae	Horkelia	Horkelia fusca
ADV_GB_3246	2020-07-24	2020	July	63.8	76.7	61.9	74	Andrenidae	Panurginae	Calliopsini	Calliopsis	Nomadopsis	Calliopsis (Nomadopsis) edwardsii	86.7442	45.1406	1.92165	Rosales	Rosaceae	Horkelia	Horkelia fusca
ADV_GB_3254	2020-07-24	2020	July	63.8	76.7	61.9	74	Apidae	Apinae	Bombini	Bombus	Pyrobombus	Bombus (Pyrobombus) vosnesenskii	183.463	22.9634	7.98934	Lamiales	Plantaginaceae	Penstemon	Penstemon heterodoxus
ADV_GB_3260	2020-07-24	2020	July	63.8	76.7	61.9	74	Andrenidae	Panurginae	Calliopsini	Calliopsis	Nomadopsis	Calliopsis (Nomadopsis) edwardsii	85.5361	50.3116	1.70013	Rosales	Rosaceae	Potentilla	Potentilla gracilis
ADV_GB_3265	2020-07-24	2020	July	63.8	76.7	61.9	74	Apidae	Apinae	Bombini	Bombus	Pyrobombus	Bombus (Pyrobombus) flavifrons	209.345	19.1906	10.9088	Lamiales	Plantaginaceae	Penstemon	Penstemon heterodoxus
ADV_GB_3266	2020-07-24	2020	July	63.8	76.7	61.9	74	Megachilidae	Megachilnae	Osmiini	Osmia	Melanosmia	Osmia (Melanosmia) group shaggy green 2	159.867	99.9651	1.59923	Rosales	Rosaceae	Potentilla	Potentilla gracilis
ADV_GB_3267	2020-07-24	2020	July	63.8	76.7	61.9	74	Andrenidae	Panurginae	Calliopsini	Calliopsis	Nomadopsis	Calliopsis (Nomadopsis) edwardsii	84.2803	56.0996	1.50233	Rosales	Rosaceae	Potentilla	Potentilla gracilis
ADV_GB_3268	2020-07-24	2020	July	63.8	76.7	61.9	74	Apidae	Apinae	Bombini	Bombus	Pyrobombus	Bombus (Pyrobombus) sylvicola	225.534	27.7886	8.11607	Rosales	Rosaceae	Horkelia	Horkelia fusca
ADV_GB_3270	2020-07-24	2020	July	63.8	76.7	61.9	74	Andrenidae	Panurginae	Calliopsini	Calliopsis	Nomadopsis	Calliopsis (Nomadopsis) edwardsii	79.6921	50.8243	1.56799	Rosales	Rosaceae	Potentilla	Potentilla gracilis
ADV_GB_3271	2020-07-24	2020	July	63.8	76.7	61.9	74	Andrenidae	Panurginae	Calliopsini	Calliopsis	Nomadopsis	Calliopsis (Nomadopsis) edwardsii	106.231	44.6884	2.37715	Rosales	Rosaceae	Potentilla	Potentilla gracilis
ADV_GB_3273	2020-07-24	2020	July	63.8	76.7	61.9	74	Apidae	Apinae	Bombini	Bombus	Pyrobombus	Bombus (Pyrobombus) vancouverensis	87.8426	46.7278	1.87988	Rosales	Rosaceae	Potentilla	Potentilla gracilis
ADV_GB_3275	2020-07-24	2020	July	63.8	76.7	61.9	74	Apidae	Apinae	Bombini	Bombus	Pyrobombus	Bombus (Pyrobombus) flavifrons	169.192	46.9962	3.60013	Lamiales	Orobanchaceae	Pedicularis	Pedicularis attollens
ADV_GB_3276	2020-07-24	2020	July	63.8	76.7	61.9	74	Apidae	Apinae	Eucerini	Melissodes	Eumelissodes	Melissodes (Eumellisodes) microsticta	125.072	93.7199	1.33453	Asterales	Asteraceae	Eurybia	Eurybia integrifolia
ADV_GB_3278	2020-07-24	2020	July	63.8	76.7	61.9	74	Apidae	Apinae	Eucerini	Melissodes	Eumelissodes	Melissodes (Eumellisodes) microsticta	108.613	94.2898	1.15191	Asterales	Asteraceae	Symphyotrichum	Symphyotrichum spathulatum
ADV_GB_3282	2020-07-24	2020	July	63.8	76.7	61.9	74	Andrenidae	Panurginae	Calliopsini	Calliopsis	Nomadopsis	Calliopsis (Nomadopsis) edwardsii	79.0265	51.0579	1.54778	Rosales	Rosaceae	Potentilla	Potentilla gracilis
ADV_GB_3283	2020-07-24	2020	July	63.8	76.7	61.9	74	Megachilidae	Megachilnae	Osmiini	Osmia	Melanosmia	Osmia (Melanosmia) group shaggy green 1	398.332	129.605	3.07342	Lamiales	Plantaginaceae	Penstemon	Penstemon heterodoxus
ADV_GB_3294	2020-07-24	2020	July	63.8	76.7	61.9	74	Andrenidae	Panurginae	Calliopsini	Calliopsis	Nomadopsis	Calliopsis (Nomadopsis) edwardsii	89.7134	50.5559	1.77454	Rosales	Rosaceae	Potentilla	Potentilla gracilis
ADV_GB_3296	2020-07-24	2020	July	63.8	76.7	61.9	74	Andrenidae	Panurginae	Calliopsini	Calliopsis	Nomadopsis	Calliopsis (Nomadopsis) edwardsii	81.1495	37.242	2.17898	Rosales	Rosaceae	Potentilla	Potentilla gracilis
ADV_GB_3298	2020-07-24	2020	July	63.8	76.7	61.9	74	Andrenidae	Panurginae	Calliopsini	Calliopsis	Nomadopsis	Calliopsis (Nomadopsis) edwardsii	88.8116	47.1769	1.88252	Rosales	Rosaceae	Horkelia	Horkelia fusca
ADV_GB_3301	2020-07-28	2020	July	63.8	76.7	65.6	77.6	Apidae	Apinae	Bombini	Bombus	Pyrobombus	Bombus (Pyrobombus) flavifrons	263.261	25.9147	10.1587	Fabales	Fabaceae	Lupinus	Lupinus lepidus var sellulus
ADV_GB_3303	2020-07-28	2020	July	63.8	76.7	65.6	77.6	Andrenidae	Panurginae	Calliopsini	Calliopsis	Nomadopsis	Calliopsis (Nomadopsis) edwardsii	113.173	38.6924	2.92495	Rosales	Rosaceae	Horkelia	Horkelia fusca
ADV_GB_3310	2020-07-28	2020	July	63.8	76.7	65.6	77.6	Apidae	Apinae	Bombini	Bombus	Pyrobombus	Bombus (Pyrobombus) vancouverensis	251.203	22.1325	11.3499	Fabales	Fabaceae	Lupinus	Lupinus lepidus var sellulus
ADV_GB_3311	2020-07-28	2020	July	63.8	76.7	65.6	77.6	Apidae	Apinae	Bombini	Bombus	Pyrobombus	Bombus (Pyrobombus) flavifrons	202.308	36.277	5.57676	Lamiales	Plantaginaceae	Penstemon	Penstemon heterodoxus
ADV_GB_3312	2020-07-28	2020	July	63.8	76.7	65.6	77.6	Apidae	Apinae	Bombini	Bombus	Pyrobombus	Bombus (Pyrobombus) flavifrons	240.436	36.6397	6.56218	Lamiales	Orobanchaceae	Pedicularis	Pedicularis attollens
ADV_GB_3316	2020-07-28	2020	July	63.8	76.7	65.6	77.6	Megachilidae	Megachilnae	Osmiini	Osmia	Melanosmia	Osmia (Melanosmia) group shaggy green 1	408.828	33.186	12.3193	Fabales	Fabaceae	Lupinus	Lupinus lepidus var sellulus
ADV_GB_3320	2020-07-28	2020	July	63.8	76.7	65.6	77.6	Apidae	Apinae	Bombini	Bombus	Pyrobombus	Bombus (Pyrobombus) vosnesenskii	110.674	23.3576	4.73823	Fabales	Fabaceae	Lupinus	Lupinus lepidus var sellulus
ADV_GB_3322	2020-07-28	2020	July	63.8	76.7	65.6	77.6	Megachilidae	Megachilnae	Osmiini	Osmia	Melanosmia	Osmia (Melanosmia) group shaggy green 1	388.954	47.2416	8.2333	Lamiales	Plantaginaceae	Penstemon	Penstemon heterodoxus
ADV_GB_3327	2020-07-28	2020	July	63.8	76.7	65.6	77.6	Andrenidae	Panurginae	Calliopsini	Calliopsis	Nomadopsis	Calliopsis (Nomadopsis) edwardsii	104.604	35.3681	2.95757	Rosales	Rosaceae	Horkelia	Horkelia fusca
ADV_GB_3328	2020-07-28	2020	July	63.8	76.7	65.6	77.6	Apidae	Apinae	Bombini	Bombus	Pyrobombus	Bombus (Pyrobombus) vosnesenskii	85.2344	28.5012	2.99055	Fabales	Fabaceae	Lupinus	Lupinus lepidus var sellulus
ADV_GB_3329	2020-07-28	2020	July	63.8	76.7	65.6	77.6	Apidae	Apinae	Bombini	Bombus	Pyrobombus	Bombus (Pyrobombus) flavifrons	259.855	36.3422	7.15023	Lamiales	Plantaginaceae	Penstemon	Penstemon heterodoxus
ADV_GB_3331	2020-07-28	2020	July	63.8	76.7	65.6	77.6	Megachilidae	Megachilnae	Osmiini	Osmia	Melanosmia	Osmia (Melanosmia) group VN blue	365.781	118.509	3.08654	Lamiales	Plantaginaceae	Penstemon	Penstemon heterodoxus
ADV_GB_3334	2020-07-28	2020	July	63.8	76.7	65.6	77.6	Apidae	Apinae	Bombini	Bombus	Pyrobombus	Bombus (Pyrobombus) vosnesenskii	36.5893	30.2123	1.21107	Fabales	Fabaceae	Lupinus	Lupinus lepidus var sellulus
ADV_GB_3343	2020-07-28	2020	July	63.8	76.7	65.6	77.6	Apidae	Apinae	Bombini	Bombus	Pyrobombus	Bombus (Pyrobombus) flavifrons	182.808	22.254	8.21463	Lamiales	Orobanchaceae	Pedicularis	Pedicularis attollens
ADV_GB_3345	2020-07-28	2020	July	63.8	76.7	65.6	77.6	Andrenidae	Panurginae	Calliopsini	Calliopsis	Nomadopsis	Calliopsis (Nomadopsis) edwardsii	145.402	46.4508	3.13023	Rosales	Rosaceae	Potentilla	Potentilla gracilis
ADV_GB_3351	2020-07-28	2020	July	63.8	76.7	65.6	77.6	Megachilidae	Megachilnae	Osmiini	Osmia	Melanosmia	Osmia (Melanosmia) group VN blue	365.781	118.509	3.08654	Lamiales	Plantaginaceae	Penstemon	Penstemon heterodoxus
ADV_GB_3352	2020-07-28	2020	July	63.8	76.7	65.6	77.6	Apidae	Apinae	Bombini	Bombus	Pyrobombus	Bombus (Pyrobombus) flavifrons	315.986	38.2821	8.25414	Lamiales	Plantaginaceae	Penstemon	Penstemon heterodoxus
ADV_GB_3354	2020-07-28	2020	July	63.8	76.7	65.6	77.6	Apidae	Apinae	Bombini	Bombus	Pyrobombus	Bombus (Pyrobombus) vancouverensis	97.4786	32.7897	2.97284	Fabales	Fabaceae	Lupinus	Lupinus lepidus var sellulus
ADV_GB_3355	2020-07-28	2020	July	63.8	76.7	65.6	77.6	Apidae	Apinae	Bombini	Bombus	Pyrobombus	Bombus (Pyrobombus) vosnesenskii	132.911	23.2755	5.71031	Fabales	Fabaceae	Lupinus	Lupinus lepidus var sellulus
ADV_GB_3360	2020-07-28	2020	July	63.8	76.7	65.6	77.6	Apidae	Apinae	Bombini	Bombus	Pyrobombus	Bombus (Pyrobombus) vosnesenskii	37.2669	34.3002	1.08649	Fabales	Fabaceae	Lupinus	Lupinus lepidus var sellulus
ADV_GB_3361	2020-07-28	2020	July	63.8	76.7	65.6	77.6	Apidae	Apinae	Bombini	Bombus	Pyrobombus	Bombus (Pyrobombus) vancouverensis	77.3823	23.5107	3.29136	Fabales	Fabaceae	Lupinus	Lupinus lepidus var sellulus
ADV_GB_3362	2020-07-28	2020	July	63.8	76.7	65.6	77.6	Andrenidae	Panurginae	Calliopsini	Calliopsis	Nomadopsis	Calliopsis (Nomadopsis) edwardsii	158.967	44.6541	3.55996	Rosales	Rosaceae	Horkelia	Horkelia fusca
ADV_GB_3372	2020-07-28	2020	July	63.8	76.7	65.6	77.6	Apidae	Apinae	Bombini	Bombus	Pyrobombus	Bombus (Pyrobombus) flavifrons	283.057	25.687	11.0195	Lamiales	Plantaginaceae	Penstemon	Penstemon heterodoxus
ADV_GB_3382	2020-07-28	2020	July	63.8	76.7	65.6	77.6	Apidae	Apinae	Eucerini	Melissodes	Eumelissodes	Melissodes (Eumellisodes) microsticta	130.856	82.2786	1.5904	Asterales	Asteraceae	Symphyotrichum	Symphyotrichum spathulatum
ADV_GB_3383	2020-07-28	2020	July	63.8	76.7	65.6	77.6	Apidae	Apinae	Eucerini	Melissodes	Eumelissodes	Melissodes (Eumellisodes) microsticta	92.1006	84.8908	1.08493	Asterales	Asteraceae	Symphyotrichum	Symphyotrichum spathulatum
ADV_GB_3389	2020-07-28	2020	July	63.8	76.7	65.6	77.6	Megachilidae	Megachilnae	Osmiini	Osmia	Melanosmia	Osmia (Melanosmia) group VN blue	175.305	92.7317	1.89046	Lamiales	Plantaginaceae	Penstemon	Penstemon heterodoxus
ADV_GB_3394	2020-07-28	2020	July	63.8	76.7	65.6	77.6	Apidae	Apinae	Bombini	Bombus	Pyrobombus	Bombus (Pyrobombus) flavifrons	134.454	27.1545	4.95147	Malvales	Malvaceae	Sidalcea	Sidalcea oregana
ADV_GB_3396	2020-07-28	2020	July	63.8	76.7	65.6	77.6	Apidae	Apinae	Eucerini	Melissodes	Eumelissodes	Melissodes (Eumellisodes) microsticta	86.4965	67.5301	1.28086	Asterales	Asteraceae	Symphyotrichum	Symphyotrichum spathulatum
ADV_GB_3397	2020-07-28	2020	July	63.8	76.7	65.6	77.6	Apidae	Apinae	Bombini	Bombus	Pyrobombus	Bombus (Pyrobombus) mixtus	44.699	28.5566	1.56528	Fabales	Fabaceae	Lupinus	Lupinus lepidus var sellulus
ADV_GB_3398	2020-07-28	2020	July	63.8	76.7	65.6	77.6	Apidae	Apinae	Bombini	Bombus	Pyrobombus	Bombus (Pyrobombus) vosnesenskii	168.027	19.6635	8.54512	Fabales	Fabaceae	Lupinus	Lupinus lepidus var sellulus
ADV_GB_3399	2020-07-28	2020	July	63.8	76.7	65.6	77.6	Apidae	Apinae	Bombini	Bombus	Pyrobombus	Bombus (Pyrobombus) vosnesenskii	194.403	14.9295	13.0214	Fabales	Fabaceae	Lupinus	Lupinus lepidus var sellulus
ADV_GB_3408	2020-07-28	2020	July	63.8	76.7	65.6	77.6	Apidae	Apinae	Bombini	Bombus	Pyrobombus	Bombus (Pyrobombus) flavifrons	317.552	34.2906	9.26062	Lamiales	Plantaginaceae	Penstemon	Penstemon heterodoxus
ADV_GB_3415	2020-07-28	2020	July	63.8	76.7	65.6	77.6	Apidae	Apinae	Bombini	Bombus	Pyrobombus	Bombus (Pyrobombus) vancouverensis	261.14	20.9995	12.4355	Fabales	Fabaceae	Lupinus	Lupinus lepidus var sellulus
ADV_GB_3421	2020-07-28	2020	July	63.8	76.7	65.6	77.6	Andrenidae	Panurginae	Calliopsini	Calliopsis	Nomadopsis	Calliopsis (Nomadopsis) edwardsii	182.745	37.1259	4.92229	Rosales	Rosaceae	Horkelia	Horkelia fusca
ADV_GB_3424	2020-08-04	2020	August	64.7	78.3	62.2	76.7	Apidae	Apinae	Bombini	Bombus	Pyrobombus	Bombus (Pyrobombus) flavifrons	260.67	40.9938	6.35876	Lamiales	Orobanchaceae	Pedicularis	Pedicularis attollens
ADV_GB_3425	2020-08-04	2020	August	64.7	78.3	62.2	76.7	Apidae	Apinae	Bombini	Bombus	Pyrobombus	Bombus (Pyrobombus) vosnesenskii	283.793	38.0514	7.45815	Rosales	Rosaceae	Horkelia	Horkelia fusca
ADV_GB_3429	2020-07-28	2020	July	63.8	76.7	65.6	77.6	Megachilidae	Megachilnae	Osmiini	Osmia	Melanosmia	Osmia (Melanosmia) group VN blue	175.305	92.7317	1.89046	Lamiales	Plantaginaceae	Penstemon	Penstemon heterodoxus
ADV_GB_3432	2020-07-28	2020	July	63.8	76.7	65.6	77.6	Apidae	Apinae	Bombini	Bombus	Pyrobombus	Bombus (Pyrobombus) vancouverensis	334.243	33.5166	9.97245	Fabales	Fabaceae	Lupinus	Lupinus lepidus var sellulus
ADV_GB_3435	2020-08-04	2020	August	64.7	78.3	62.2	76.7	Apidae	Apinae	Bombini	Bombus	Pyrobombus	Bombus (Pyrobombus) flavifrons	151.155	37.6542	4.01429	Lamiales	Plantaginaceae	Penstemon	Penstemon heterodoxus
ADV_GB_3439	2020-08-04	2020	August	64.7	78.3	62.2	76.7	Apidae	Apinae	Bombini	Bombus	Pyrobombus	Bombus (Pyrobombus) mixtus	98.8227	60.532	1.63257	Myrtales	Onagraceae	Chamerion	Chamerion angustifolium
ADV_GB_3443	2020-08-04	2020	August	64.7	78.3	62.2	76.7	Apidae	Apinae	Bombini	Bombus	Pyrobombus	Bombus (Pyrobombus) flavifrons	314.914	43.3311	7.26764	Lamiales	Plantaginaceae	Penstemon	Penstemon heterodoxus
ADV_GB_3444	2020-08-04	2020	August	64.7	78.3	62.2	76.7	Apidae	Apinae	Bombini	Bombus	Pyrobombus	Bombus (Pyrobombus) vosnesenskii	215.959	46.9037	4.6043	Fabales	Fabaceae	Lupinus	Lupinus lepidus var sellulus
ADV_GB_3445	2020-08-04	2020	August	64.7	78.3	62.2	76.7	Andrenidae	Panurginae	Calliopsini	Calliopsis	Nomadopsis	Calliopsis (Nomadopsis) edwardsii	124.177	44.9817	2.76061	Rosales	Rosaceae	Potentilla	Potentilla gracilis
ADV_GB_3448	2020-08-04	2020	August	64.7	78.3	62.2	76.7	Andrenidae	Panurginae	Calliopsini	Calliopsis	Nomadopsis	Calliopsis (Nomadopsis) edwardsii	99.6391	52.5954	1.89445	Rosales	Rosaceae	Potentilla	Potentilla gracilis
ADV_GB_3453	2020-08-04	2020	August	64.7	78.3	62.2	76.7	Apidae	Apinae	Eucerini	Melissodes	Eumelissodes	Melissodes (Eumellisodes) microsticta	139.867	114.014	1.22675	Asterales	Asteraceae	Symphyotrichum	Symphyotrichum spathulatum
ADV_GB_3456	2020-08-04	2020	August	64.7	78.3	62.2	76.7	Apidae	Apinae	Bombini	Bombus	Pyrobombus	Bombus (Pyrobombus) vancouverensis	295.085	34.2151	8.62439	Fabales	Fabaceae	Lupinus	Lupinus lepidus var sellulus
ADV_GB_3457	2020-08-04	2020	August	64.7	78.3	62.2	76.7	Apidae	Apinae	Bombini	Bombus	Pyrobombus	Bombus (Pyrobombus) vancouverensis	282.717	36.1275	7.82552	Fabales	Fabaceae	Lupinus	Lupinus lepidus var sellulus
ADV_GB_3458	2020-08-04	2020	August	64.7	78.3	62.2	76.7	Apidae	Apinae	Bombini	Bombus	Pyrobombus	Bombus (Pyrobombus) vancouverensis	263.375	34.5119	7.63143	Fabales	Fabaceae	Lupinus	Lupinus lepidus var sellulus
ADV_GB_3459	2020-08-04	2020	August	64.7	78.3	62.2	76.7	Apidae	Apinae	Bombini	Bombus	Pyrobombus	Bombus (Pyrobombus) flavifrons	343.174	45.1522	7.60037	Lamiales	Plantaginaceae	Penstemon	Penstemon heterodoxus
ADV_GB_3460	2020-08-04	2020	August	64.7	78.3	62.2	76.7	Apidae	Apinae	Eucerini	Melissodes	Eumelissodes	Melissodes (Eumellisodes) microsticta	70.3513	73.4173	0.958239	Asterales	Asteraceae	Symphyotrichum	Symphyotrichum spathulatum
ADV_GB_3464	2020-08-04	2020	August	64.7	78.3	62.2	76.7	Apidae	Apinae	Bombini	Bombus	Pyrobombus	Bombus (Pyrobombus) flavifrons	118.77	46.523	2.55294	Asterales	Asteraceae	Symphyotrichum	Symphyotrichum spathulatum
ADV_GB_3467	2020-08-04	2020	August	64.7	78.3	62.2	76.7	Apidae	Apinae	Bombini	Bombus	Pyrobombus	Bombus (Pyrobombus) vosnesenskii	32.0049	35.2703	0.907418	Fabales	Fabaceae	Lupinus	Lupinus lepidus var sellulus
ADV_GB_3474	2020-08-04	2020	August	64.7	78.3	62.2	76.7	Andrenidae	Panurginae	Calliopsini	Calliopsis	Nomadopsis	Calliopsis (Nomadopsis) edwardsii	116.978	49.9302	2.34282	Rosales	Rosaceae	Potentilla	Potentilla gracilis
ADV_GB_3476	2020-08-04	2020	August	64.7	78.3	62.2	76.7	Apidae	Apinae	Bombini	Bombus	Pyrobombus	Bombus (Pyrobombus) vancouverensis	277.212	24.9625	11.1051	Rosales	Rosaceae	Horkelia	Horkelia fusca
ADV_GB_3478	2020-08-04	2020	August	64.7	78.3	62.2	76.7	Apidae	Apinae	Bombini	Bombus	Pyrobombus	Bombus (Pyrobombus) vosnesenskii	224.463	25.76	8.71364	Fabales	Fabaceae	Lupinus	Lupinus lepidus var sellulus
ADV_GB_3484	2020-08-04	2020	August	64.7	78.3	62.2	76.7	Apidae	Apinae	Bombini	Bombus	Pyrobombus	Bombus (Pyrobombus) flavifrons	169.392	38.7125	4.37565	Lamiales	Plantaginaceae	Penstemon	Penstemon heterodoxus
ADV_GB_3486	2020-08-04	2020	August	64.7	78.3	62.2	76.7	Apidae	Apinae	Eucerini	Melissodes	Eumelissodes	Melissodes (Eumellisodes) microsticta	103.945	82.6729	1.25731	Asterales	Asteraceae	Symphyotrichum	Symphyotrichum spathulatum
ADV_GB_3488	2020-08-04	2020	August	64.7	78.3	62.2	76.7	Apidae	Apinae	Bombini	Bombus	Pyrobombus	Bombus (Pyrobombus) flavifrons	150.26	46.0185	3.26521	Myrtales	Onagraceae	Chamerion	Chamerion angustifolium
ADV_GB_3501	2020-08-04	2020	August	64.7	78.3	62.2	76.7	Apidae	Apinae	Bombini	Bombus	Pyrobombus	Bombus (Pyrobombus) vancouverensis	244.903	31.0203	7.89491	Fabales	Fabaceae	Lupinus	Lupinus lepidus var sellulus
ADV_GB_3502	2020-08-04	2020	August	64.7	78.3	62.2	76.7	Apidae	Apinae	Bombini	Bombus	Pyrobombus	Bombus (Pyrobombus) flavifrons	129.668	44.3783	2.92189	Lamiales	Orobanchaceae	Pedicularis	Pedicularis attollens
ADV_GB_3504	2020-08-04	2020	August	64.7	78.3	62.2	76.7	Apidae	Apinae	Bombini	Bombus	Pyrobombus	Bombus (Pyrobombus) vancouverensis	230.656	29.4397	7.83488	Fabales	Fabaceae	Lupinus	Lupinus lepidus var sellulus
ADV_GB_3505	2020-08-04	2020	August	64.7	78.3	62.2	76.7	Apidae	Apinae	Bombini	Bombus	Pyrobombus	Bombus (Pyrobombus) vosnesenskii	252.799	37.5576	6.73098	Fabales	Fabaceae	Lupinus	Lupinus lepidus var sellulus
ADV_GB_3506	2020-08-04	2020	August	64.7	78.3	62.2	76.7	Apidae	Apinae	Bombini	Bombus	Pyrobombus	Bombus (Pyrobombus) vancouverensis	238.309	28.4778	8.36824	Asterales	Asteraceae	Solidago	Solidago lepida
ADV_GB_3518	2020-08-04	2020	August	64.7	78.3	62.2	76.7	Apidae	Apinae	Bombini	Bombus	Pyrobombus	Bombus (Pyrobombus) vancouverensis	169.231	24.7798	6.82939	Fabales	Fabaceae	Lupinus	Lupinus lepidus var sellulus
ADV_GB_3520	2020-08-04	2020	August	64.7	78.3	62.2	76.7	Andrenidae	Panurginae	Calliopsini	Calliopsis	Nomadopsis	Calliopsis (Nomadopsis) edwardsii	93.5751	15.8949	5.88711	Asterales	Asteraceae	Solidago	Solidago lepida
ADV_GB_3526	2020-08-04	2020	August	64.7	78.3	62.2	76.7	Apidae	Apinae	Bombini	Bombus	Pyrobombus	Bombus (Pyrobombus) vancouverensis	119.654	21.6617	5.52375	Asterales	Asteraceae	Symphyotrichum	Symphyotrichum spathulatum
ADV_GB_3528	2020-08-04	2020	August	64.7	78.3	62.2	76.7	Apidae	Apinae	Bombini	Bombus	Pyrobombus	Bombus (Pyrobombus) flavifrons	101.393	9.50166	10.671	Fabales	Fabaceae	Lupinus	Lupinus lepidus var sellulus
ADV_GB_3529	2020-08-04	2020	August	64.7	78.3	62.2	76.7	Apidae	Apinae	Bombini	Bombus	Pyrobombus	Bombus (Pyrobombus) mixtus	58.782	34.6855	1.69471	Myrtales	Onagraceae	Chamerion	Chamerion angustifolium
ADV_GB_3532	2020-08-04	2020	August	64.7	78.3	62.2	76.7	Andrenidae	Panurginae	Calliopsini	Calliopsis	Nomadopsis	Calliopsis (Nomadopsis) edwardsii	124.24	40.024	3.10415	Rosales	Rosaceae	Potentilla	Potentilla gracilis
ADV_GB_3540	2020-08-04	2020	August	64.7	78.3	62.2	76.7	Apidae	Apinae	Bombini	Bombus	Pyrobombus	Bombus (Pyrobombus) vancouverensis	193.735	20.1552	9.61212	Fabales	Fabaceae	Lupinus	Lupinus lepidus var sellulus
ADV_GB_3541	2020-08-04	2020	August	64.7	78.3	62.2	76.7	Apidae	Apinae	Bombini	Bombus	Pyrobombus	Bombus (Pyrobombus) flavifrons	158.298	18.7735	8.43202	Lamiales	Plantaginaceae	Penstemon	Penstemon heterodoxus
ADV_GB_3542	2020-08-04	2020	August	64.7	78.3	62.2	76.7	Apidae	Apinae	Bombini	Bombus	Pyrobombus	Bombus (Pyrobombus) flavifrons	247.239	25.8359	9.56959	Lamiales	Plantaginaceae	Penstemon	Penstemon heterodoxus
ADV_GB_3543	2020-08-04	2020	August	64.7	78.3	62.2	76.7	Andrenidae	Panurginae	Calliopsini	Calliopsis	Nomadopsis	Calliopsis (Nomadopsis) edwardsii	83.2575	42.7766	1.94633	Rosales	Rosaceae	Potentilla	Potentilla gracilis
ADV_GB_3549	2020-08-04	2020	August	64.7	78.3	62.2	76.7	Apidae	Apinae	Bombini	Bombus	Pyrobombus	Bombus (Pyrobombus) flavifrons	179.491	36.217	4.956	Lamiales	Plantaginaceae	Penstemon	Penstemon heterodoxus
ADV_GB_3550	2020-08-04	2020	August	64.7	78.3	62.2	76.7	Apidae	Apinae	Bombini	Bombus	Pyrobombus	Bombus (Pyrobombus) flavifrons	170.523	52.0877	3.27376	Lamiales	Orobanchaceae	Pedicularis	Pedicularis attollens
ADV_GB_3555	2020-08-11	2020	August	64.7	78.3	67	81.5	Apidae	Apinae	Eucerini	Melissodes	Eumelissodes	Melissodes (Eumellisodes) microsticta	73.9515	88.3345	0.837176	Asterales	Asteraceae	Symphyotrichum	Symphyotrichum spathulatum
ADV_GB_3556	2020-08-11	2020	August	64.7	78.3	67	81.5	Apidae	Apinae	Bombini	Bombus	Pyrobombus	Bombus (Pyrobombus) vancouverensis	38.3925	30.6151	1.25404	Fabales	Fabaceae	Lupinus	Lupinus lepidus var sellulus
ADV_GB_3557	2020-08-11	2020	August	64.7	78.3	67	81.5	Apidae	Apinae	Bombini	Bombus	Pyrobombus	Bombus (Pyrobombus) vancouverensis	159.525	22.2492	7.16991	Fabales	Fabaceae	Lupinus	Lupinus lepidus var sellulus
ADV_GB_3560	2020-08-11	2020	August	64.7	78.3	67	81.5	Apidae	Apinae	Bombini	Bombus	Pyrobombus	Bombus (Pyrobombus) vosnesenskii	189.751	11.7182	16.1928	Fabales	Fabaceae	Lupinus	Lupinus lepidus var sellulus
ADV_GB_3561	2020-08-11	2020	August	64.7	78.3	67	81.5	Apidae	Apinae	Bombini	Bombus	Pyrobombus	Bombus (Pyrobombus) vancouverensis	137.781	24.5825	5.60481	Asterales	Asteraceae	Symphyotrichum	Symphyotrichum spathulatum
ADV_GB_3577	2020-08-11	2020	August	64.7	78.3	67	81.5	Apidae	Apinae	Bombini	Bombus	Pyrobombus	Bombus (Pyrobombus) vancouverensis	176.092	1.38166	127.45	Fabales	Fabaceae	Lupinus	Lupinus lepidus var sellulus
ADV_GB_3578	2020-08-11	2020	August	64.7	78.3	67	81.5	Apidae	Apinae	Bombini	Bombus	Pyrobombus	Bombus (Pyrobombus) vosnesenskii	280.617	0.0104328	26897.5	Fabales	Fabaceae	Lupinus	Lupinus lepidus var sellulus
ADV_GB_3582	2020-08-11	2020	August	64.7	78.3	67	81.5	Apidae	Apinae	Bombini	Bombus	Pyrobombus	Bombus (Pyrobombus) vancouverensis	80.2448	35.8378	2.23911	Asterales	Asteraceae	Symphyotrichum	Symphyotrichum spathulatum
ADV_GB_3587	2020-08-11	2020	August	64.7	78.3	67	81.5	Apidae	Apinae	Bombini	Bombus	Pyrobombus	Bombus (Pyrobombus) vancouverensis	118.409	31.2434	3.78987	Asterales	Asteraceae	Solidago	Solidago lepida
ADV_GB_3588	2020-08-11	2020	August	64.7	78.3	67	81.5	Apidae	Apinae	Bombini	Bombus	Pyrobombus	Bombus (Pyrobombus) vancouverensis	284.686	10.8847	26.1546	Asterales	Asteraceae	Solidago	Solidago lepida
ADV_GB_3591	2020-08-11	2020	August	64.7	78.3	67	81.5	Apidae	Apinae	Bombini	Bombus	Pyrobombus	Bombus (Pyrobombus) vancouverensis	44.8547	36.1592	1.24048	Asterales	Asteraceae	Solidago	Solidago lepida
ADV_GB_3595	2020-08-11	2020	August	64.7	78.3	67	81.5	Apidae	Apinae	Eucerini	Melissodes	Eumelissodes	Melissodes (Eumellisodes) microsticta	113.322	61.4269	1.84483	Asterales	Asteraceae	Symphyotrichum	Symphyotrichum spathulatum
ADV_GB_3596	2020-08-11	2020	August	64.7	78.3	67	81.5	Apidae	Apinae	Bombini	Bombus	Pyrobombus	Bombus (Pyrobombus) vancouverensis	228.518	16.4515	13.8904	Asterales	Asteraceae	Solidago	Solidago lepida
ADV_GB_3603	2020-08-11	2020	August	64.7	78.3	67	81.5	Apidae	Apinae	Bombini	Bombus	Pyrobombus	Bombus (Pyrobombus) vancouverensis	132.479	28.423	4.661	Asterales	Asteraceae	Solidago	Solidago lepida
ADV_GB_3605	2020-08-11	2020	August	64.7	78.3	67	81.5	Apidae	Apinae	Eucerini	Melissodes	Eumelissodes	Melissodes (Eumellisodes) microsticta	243.977	117.244	2.08094	Asterales	Asteraceae	Symphyotrichum	Symphyotrichum spathulatum
ADV_GB_3619	2020-08-11	2020	August	64.7	78.3	67	81.5	Apidae	Apinae	Eucerini	Melissodes	Eumelissodes	Melissodes (Eumellisodes) microsticta	73.7292	88.7942	0.830338	Asterales	Asteraceae	Symphyotrichum	Symphyotrichum spathulatum
ADV_GB_4241	2020-07-06	2020	July	63.8	76.7	60.5	73.9	Megachilidae	Megachilnae	Osmiini	Osmia	Melanosmia	Osmia (Melanosmia) group shaggy green 1	192.05	47.4718	4.04556	Fabales	Fabaceae	Lupinus	Lupinus lepidus var sellulus
ADV_GB_4242	2020-07-06	2020	July	63.8	76.7	60.5	73.9	Andrenidae	Panurginae	Calliopsini	Calliopsis	Nomadopsis	Calliopsis (Nomadopsis) edwardsii	85.8798	27.3977	3.13456	Rosales	Rosaceae	Horkelia	Horkelia fusca
ADV_GB_4243	2020-07-06	2020	July	63.8	76.7	60.5	73.9	Andrenidae	Panurginae	Calliopsini	Calliopsis	Nomadopsis	Calliopsis (Nomadopsis) edwardsii	118.287	46.7717	2.52903	Rosales	Rosaceae	Horkelia	Horkelia fusca
ADV_GB_4251	2020-07-06	2020	July	63.8	76.7	60.5	73.9	Megachilidae	Megachilnae	Osmiini	Osmia	Melanosmia	Osmia (Melanosmia) group shaggy green 1	277.01	39.1658	7.07275	Fabales	Fabaceae	Lupinus	Lupinus lepidus var sellulus
ADV_GB_4261	2020-07-06	2020	July	63.8	76.7	60.5	73.9	Megachilidae	Megachilnae	Osmiini	Osmia	Melanosmia	Osmia (Melanosmia) group shaggy green 1	388.954	47.2416	8.2333	Lamiales	Plantaginaceae	Penstemon	Penstemon heterodoxus
ADV_GB_4274	2020-07-06	2020	July	63.8	76.7	60.5	73.9	Andrenidae	Panurginae	Calliopsini	Calliopsis	Nomadopsis	Calliopsis (Nomadopsis) edwardsii	176.285	47.7256	3.69371	Rosales	Rosaceae	Horkelia	Horkelia fusca
ADV_GB_4275	2020-07-06	2020	July	63.8	76.7	60.5	73.9	Andrenidae	Panurginae	Calliopsini	Calliopsis	Nomadopsis	Calliopsis (Nomadopsis) edwardsii	131.852	38.685	3.40835	Rosales	Rosaceae	Horkelia	Horkelia fusca
ADV_GB_4286	2020-07-06	2020	July	63.8	76.7	60.5	73.9	Andrenidae	Panurginae	Calliopsini	Calliopsis	Nomadopsis	Calliopsis (Nomadopsis) edwardsii	167.065	49.481	3.37635	Rosales	Rosaceae	Horkelia	Horkelia fusca
ADV_GB_4287	2020-07-06	2020	July	63.8	76.7	60.5	73.9	Megachilidae	Megachilnae	Osmiini	Osmia	Melanosmia	Osmia (Melanosmia) group shaggy green 1	531.912	86.7724	6.12996	Lamiales	Plantaginaceae	Penstemon	Penstemon heterodoxus
ADV_GB_4289	2020-07-06	2020	July	63.8	76.7	60.5	73.9	Megachilidae	Megachilnae	Osmiini	Osmia	Melanosmia	Osmia (Melanosmia) group shaggy green 1	388.954	47.2416	8.2333	Lamiales	Plantaginaceae	Penstemon	Penstemon heterodoxus
ADV_GB_4294	2020-07-06	2020	July	63.8	76.7	60.5	73.9	Megachilidae	Megachilnae	Osmiini	Osmia	Melanosmia	Osmia (Melanosmia) group shaggy green 1	388.954	47.2416	8.2333	Lamiales	Plantaginaceae	Penstemon	Penstemon heterodoxus
ADV_GB_4310	2020-07-06	2020	July	63.8	76.7	60.5	73.9	Apidae	Apinae	Bombini	Bombus	Pyrobombus	Bombus (Pyrobombus) vancouverensis	263.199	24.6998	10.6559	Lamiales	Plantaginaceae	Penstemon	Penstemon heterodoxus
ADV_GB_4315	2020-07-06	2020	July	63.8	76.7	60.5	73.9	Andrenidae	Panurginae	Calliopsini	Calliopsis	Nomadopsis	Calliopsis (Nomadopsis) edwardsii	117.563	48.8073	2.40871	Rosales	Rosaceae	Horkelia	Horkelia fusca
ADV_GB_4317	2020-07-06	2020	July	63.8	76.7	60.5	73.9	Apidae	Apinae	Eucerini	Melissodes	Eumelissodes	Melissodes (Eumellisodes) microsticta	86.9456	69.2978	1.25467	Asterales	Asteraceae	Symphyotrichum	Symphyotrichum spathulatum
ADV_GB_4329	2020-07-06	2020	July	63.8	76.7	60.5	73.9	Megachilidae	Megachilnae	Osmiini	Osmia	Melanosmia	Osmia (Melanosmia) group shaggy green 1	388.954	47.2416	8.2333	Lamiales	Plantaginaceae	Penstemon	Penstemon heterodoxus
ADV_GB_4333	2020-07-06	2020	July	63.8	76.7	60.5	73.9	Andrenidae	Panurginae	Calliopsini	Calliopsis	Nomadopsis	Calliopsis (Nomadopsis) edwardsii	92.2362	48.6847	1.89456	Rosales	Rosaceae	Horkelia	Horkelia fusca
ADV_GB_4338	2020-07-13	2020	July	63.8	76.7	66	78.8	Andrenidae	Panurginae	Calliopsini	Calliopsis	Nomadopsis	Calliopsis (Nomadopsis) edwardsii	70.4735	41.4678	1.69948	Rosales	Rosaceae	Horkelia	Horkelia fusca
ADV_GB_4339	2020-07-13	2020	July	63.8	76.7	66	78.8	Andrenidae	Panurginae	Calliopsini	Calliopsis	Nomadopsis	Calliopsis (Nomadopsis) edwardsii	72.2908	48.2383	1.49862	Rosales	Rosaceae	Horkelia	Horkelia fusca
ADV_GB_4340	2020-07-13	2020	July	63.8	76.7	66	78.8	Andrenidae	Panurginae	Calliopsini	Calliopsis	Nomadopsis	Calliopsis (Nomadopsis) edwardsii	86.0683	47.0548	1.82911	Rosales	Rosaceae	Potentilla	Potentilla gracilis
ADV_GB_4341	2020-07-13	2020	July	63.8	76.7	66	78.8	Andrenidae	Panurginae	Calliopsini	Calliopsis	Nomadopsis	Calliopsis (Nomadopsis) edwardsii	71.5	35.9283	1.99008	Rosales	Rosaceae	Potentilla	Potentilla gracilis
ADV_GB_4344	2020-07-13	2020	July	63.8	76.7	66	78.8	Andrenidae	Panurginae	Calliopsini	Calliopsis	Nomadopsis	Calliopsis (Nomadopsis) edwardsii	118.032	41.8509	2.82029	Rosales	Rosaceae	Potentilla	Potentilla gracilis
ADV_GB_4347	2020-07-13	2020	July	63.8	76.7	66	78.8	Andrenidae	Panurginae	Calliopsini	Calliopsis	Nomadopsis	Calliopsis (Nomadopsis) edwardsii	84.8763	44.4624	1.90895	Rosales	Rosaceae	Potentilla	Potentilla gracilis
ADV_GB_4352	2020-07-13	2020	July	63.8	76.7	66	78.8	Apidae	Apinae	Bombini	Bombus	Pyrobombus	Bombus (Pyrobombus) vancouverensis	251.971	23.6802	10.6406	Malvales	Malvaceae	Sidalcea	Sidalcea glaucescens
ADV_GB_4359	2020-07-13	2020	July	63.8	76.7	66	78.8	Andrenidae	Panurginae	Calliopsini	Calliopsis	Nomadopsis	Calliopsis (Nomadopsis) edwardsii	198.153	36.2398	5.46783	Rosales	Rosaceae	Potentilla	Potentilla gracilis
ADV_GB_4364	2020-07-13	2020	July	63.8	76.7	66	78.8	Andrenidae	Panurginae	Calliopsini	Calliopsis	Nomadopsis	Calliopsis (Nomadopsis) edwardsii	81.4654	50.1436	1.62464	Rosales	Rosaceae	Horkelia	Horkelia fusca
ADV_GB_4373	2020-07-13	2020	July	63.8	76.7	66	78.8	Megachilidae	Megachilnae	Osmiini	Osmia	Melanosmia	Osmia (Melanosmia) group shaggy green 1	277.01	39.1658	7.07275	Fabales	Fabaceae	Lupinus	Lupinus lepidus var sellulus
ADV_GB_4378	2020-07-13	2020	July	63.8	76.7	66	78.8	Andrenidae	Panurginae	Calliopsini	Calliopsis	Nomadopsis	Calliopsis (Nomadopsis) edwardsii	169.177	36.9233	4.58185	Rosales	Rosaceae	Potentilla	Potentilla gracilis
ADV_GB_4380	2020-07-13	2020	July	63.8	76.7	66	78.8	Apidae	Apinae	Bombini	Bombus	Pyrobombus	Bombus (Pyrobombus) vosnesenskii	272.598	27.1726	10.0321	Lamiales	Plantaginaceae	Penstemon	Penstemon heterodoxus
ADV_GB_4381	2020-07-13	2020	July	63.8	76.7	66	78.8	Apidae	Apinae	Bombini	Bombus	Pyrobombus	Bombus (Pyrobombus) vancouverensis	304.224	24.6838	12.3248	Lamiales	Orobanchaceae	Pedicularis	Pedicularis attollens
ADV_GB_4383	2020-07-13	2020	July	63.8	76.7	66	78.8	Andrenidae	Panurginae	Calliopsini	Calliopsis	Nomadopsis	Calliopsis (Nomadopsis) edwardsii	135.601	35.6473	3.80396	Rosales	Rosaceae	Horkelia	Horkelia fusca
ADV_GB_4385	2020-07-13	2020	July	63.8	76.7	66	78.8	Andrenidae	Panurginae	Calliopsini	Calliopsis	Nomadopsis	Calliopsis (Nomadopsis) edwardsii	230.369	31.2662	7.368	Rosales	Rosaceae	Horkelia	Horkelia fusca
ADV_GB_4388	2020-07-13	2020	July	63.8	76.7	66	78.8	Apidae	Apinae	Bombini	Bombus	Pyrobombus	Bombus (Pyrobombus) vancouverensis	237.562	24.5503	9.67653	Fabales	Fabaceae	Lupinus	Lupinus lepidus var sellulus
ADV_GB_4394	2020-07-13	2020	July	63.8	76.7	66	78.8	Andrenidae	Panurginae	Calliopsini	Calliopsis	Nomadopsis	Calliopsis (Nomadopsis) edwardsii	248.852	41.223	6.03674	Rosales	Rosaceae	Horkelia	Horkelia fusca
ADV_GB_4396	2020-07-13	2020	July	63.8	76.7	66	78.8	Andrenidae	Panurginae	Calliopsini	Calliopsis	Nomadopsis	Calliopsis (Nomadopsis) edwardsii	203.039	36.5366	5.55714	Rosales	Rosaceae	Horkelia	Horkelia fusca
ADV_GB_4397	2020-07-13	2020	July	63.8	76.7	66	78.8	Andrenidae	Panurginae	Calliopsini	Calliopsis	Nomadopsis	Calliopsis (Nomadopsis) edwardsii	209.243	40.636	5.14922	Rosales	Rosaceae	Horkelia	Horkelia fusca
ADV_GB_4403	2020-07-13	2020	July	63.8	76.7	66	78.8	Andrenidae	Panurginae	Calliopsini	Calliopsis	Nomadopsis	Calliopsis (Nomadopsis) edwardsii	102.589	46.0472	2.2279	Rosales	Rosaceae	Potentilla	Potentilla gracilis
ADV_GB_4410	2020-07-13	2020	July	63.8	76.7	66	78.8	Andrenidae	Panurginae	Calliopsini	Calliopsis	Nomadopsis	Calliopsis (Nomadopsis) edwardsii	169.973	35.9023	4.73433	Rosales	Rosaceae	Horkelia	Horkelia fusca
ADV_GB_4411	2020-07-13	2020	July	63.8	76.7	66	78.8	Andrenidae	Panurginae	Calliopsini	Calliopsis	Nomadopsis	Calliopsis (Nomadopsis) edwardsii	162.556	40.2413	4.03954	Rosales	Rosaceae	Horkelia	Horkelia fusca
ADV_GB_4417	2020-07-13	2020	July	63.8	76.7	66	78.8	Apidae	Apinae	Eucerini	Melissodes	Eumelissodes	Melissodes (Eumellisodes) pallidsignata	86.1405	71.4917	1.2049	Asterales	Asteraceae	Oreostemma	Oreostemma alpigenum var andersonii
ADV_GB_4419	2020-07-13	2020	July	63.8	76.7	66	78.8	Apidae	Apinae	Eucerini	Melissodes	Eumelissodes	Melissodes (Eumellisodes) microsticta	118.628	83.4837	1.42097	Asterales	Asteraceae	Symphyotrichum	Symphyotrichum spathulatum
ADV_GB_4422	2020-07-13	2020	July	63.8	76.7	66	78.8	Andrenidae	Panurginae	Calliopsini	Calliopsis	Nomadopsis	Calliopsis (Nomadopsis) edwardsii	140.3	29.7047	4.72317	Rosales	Rosaceae	Horkelia	Horkelia fusca
ADV_GB_4429	2020-07-13	2020	July	63.8	76.7	66	78.8	Andrenidae	Panurginae	Calliopsini	Calliopsis	Nomadopsis	Calliopsis (Nomadopsis) edwardsii	200.821	33.7748	5.94587	Rosales	Rosaceae	Potentilla	Potentilla gracilis
ADV_GB_4437	2020-07-13	2020	July	63.8	76.7	66	78.8	Andrenidae	Panurginae	Calliopsini	Calliopsis	Nomadopsis	Calliopsis (Nomadopsis) edwardsii	75.6218	24.628	3.07056	Rosales	Rosaceae	Horkelia	Horkelia fusca
ADV_GB_4439	2020-07-13	2020	July	63.8	76.7	66	78.8	Andrenidae	Panurginae	Calliopsini	Calliopsis	Nomadopsis	Calliopsis (Nomadopsis) edwardsii	120.088	26.3296	4.56094	Rosales	Rosaceae	Horkelia	Horkelia fusca
ADV_GB_4440	2020-07-13	2020	July	63.8	76.7	66	78.8	Andrenidae	Panurginae	Calliopsini	Calliopsis	Nomadopsis	Calliopsis (Nomadopsis) edwardsii	114.649	27.987	4.09651	Rosales	Rosaceae	Horkelia	Horkelia fusca
ADV_GB_4446	2020-07-13	2020	July	63.8	76.7	66	78.8	Andrenidae	Panurginae	Calliopsini	Calliopsis	Nomadopsis	Calliopsis (Nomadopsis) edwardsii	143.111	6.7478	21.2085	Rosales	Rosaceae	Horkelia	Horkelia fusca
ADV_GB_4449	2020-07-13	2020	July	63.8	76.7	66	78.8	Andrenidae	Panurginae	Calliopsini	Calliopsis	Nomadopsis	Calliopsis (Nomadopsis) edwardsii	90.8938	45.7442	1.987	Rosales	Rosaceae	Potentilla	Potentilla gracilis
ADV_GB_4453	2020-07-13	2020	July	63.8	76.7	66	78.8	Megachilidae	Megachilnae	Osmiini	Osmia	Melanosmia	Osmia (Melanosmia) group shaggy green 1	385.765	80.162	4.81231	Lamiales	Plantaginaceae	Penstemon	Penstemon heterodoxus
ADV_GB_4923	2021-07-09	2021	July	67.5	80.1	68.8	82.3	Apidae	Apinae	Bombini	Bombus	Pyrobombus	Bombus (Pyrobombus) vosnesenskii	101.094	30.0677	3.3622	Fabales	Fabaceae	Lupinus	Lupinus lepidus var sellulus
ADV_GB_4924	2021-07-09	2021	July	67.5	80.1	68.8	82.3	Apidae	Apinae	Bombini	Bombus	Pyrobombus	Bombus (Pyrobombus) vosnesenskii	82.2458	22.2841	3.69079	Fabales	Fabaceae	Lupinus	Lupinus lepidus var sellulus
ADV_GB_4925	2021-07-09	2021	July	67.5	80.1	68.8	82.3	Apidae	Apinae	Bombini	Bombus	Pyrobombus	Bombus (Pyrobombus) vosnesenskii	98.8045	31.4828	3.13836	Fabales	Fabaceae	Lupinus	Lupinus lepidus var sellulus
ADV_GB_4926	2021-07-09	2021	July	67.5	80.1	68.8	82.3	Apidae	Apinae	Bombini	Bombus	Pyrobombus	Bombus (Pyrobombus) vosnesenskii	169.072	31.5513	5.35864	Lamiales	Plantaginaceae	Penstemon	Penstemon heterodoxus
ADV_GB_4927	2021-07-09	2021	July	67.5	80.1	68.8	82.3	Apidae	Apinae	Bombini	Bombus	Pyrobombus	Bombus (Pyrobombus) vosnesenskii	116.281	30.658	3.79284	Fabales	Fabaceae	Lupinus	Lupinus lepidus var sellulus
ADV_GB_4928	2021-07-09	2021	July	67.5	80.1	68.8	82.3	Apidae	Apinae	Bombini	Bombus	Pyrobombus	Bombus (Pyrobombus) vancouverensis	84.23	13.207	6.37768	Asterales	Asteraceae	Arnica	Arnica chamissonis
ADV_GB_4929	2021-07-09	2021	July	67.5	80.1	68.8	82.3	Apidae	Apinae	Bombini	Bombus	Pyrobombus	Bombus (Pyrobombus) vancouverensis	234.25	5.57692	42.0034	Lamiales	Plantaginaceae	Penstemon	Penstemon heterodoxus
ADV_GB_4930	2021-07-09	2021	July	67.5	80.1	68.8	82.3	Apidae	Apinae	Bombini	Bombus	Pyrobombus	Bombus (Pyrobombus) vosnesenskii	180.053	2.64313	68.121	Lamiales	Plantaginaceae	Penstemon	Penstemon heterodoxus
ADV_GB_4931	2021-07-09	2021	July	67.5	80.1	68.8	82.3	Andrenidae	Panurginae	Calliopsini	Calliopsis	Nomadopsis	Calliopsis (Nomadopsis) edwardsii	104.528	45.8745	2.27856	Rosales	Rosaceae	Potentilla	Potentilla gracilis
ADV_GB_4932	2021-07-09	2021	July	67.5	80.1	68.8	82.3	Apidae	Apinae	Bombini	Bombus	Pyrobombus	Bombus (Pyrobombus) vosnesenskii	136.607	28.4229	4.80622	Fabales	Fabaceae	Lupinus	Lupinus lepidus var sellulus
ADV_GB_4933	2021-07-09	2021	July	67.5	80.1	68.8	82.3	Apidae	Apinae	Bombini	Bombus	Pyrobombus	Bombus (Pyrobombus) vosnesenskii	164.657	18.1805	9.05677	Rosales	Rosaceae	Horkelia	Horkelia fusca
ADV_GB_4934	2021-07-09	2021	July	67.5	80.1	68.8	82.3	Apidae	Apinae	Bombini	Bombus	Pyrobombus	Bombus (Pyrobombus) vosnesenskii	204.349	28.4642	7.17915	Lamiales	Plantaginaceae	Penstemon	Penstemon heterodoxus
ADV_GB_4935	2021-07-09	2021	July	67.5	80.1	68.8	82.3	Andrenidae	Panurginae	Calliopsini	Calliopsis	Nomadopsis	Calliopsis (Nomadopsis) edwardsii	104.998	37.1108	2.82931	Rosales	Rosaceae	Potentilla	Potentilla gracilis
ADV_GB_4936	2021-07-09	2021	July	67.5	80.1	68.8	82.3	Apidae	Apinae	Bombini	Bombus	Pyrobombus	Bombus (Pyrobombus) vosnesenskii	209.205	17.6317	11.8653	Rosales	Rosaceae	Potentilla	Potentilla gracilis
ADV_GB_4937	2021-07-09	2021	July	67.5	80.1	68.8	82.3	Apidae	Apinae	Bombini	Bombus	Pyrobombus	Bombus (Pyrobombus) vosnesenskii	141.607	11.177	12.6695	Fabales	Fabaceae	Lupinus	Lupinus lepidus var sellulus
ADV_GB_4938	2021-07-09	2021	July	67.5	80.1	68.8	82.3	Apidae	Apinae	Bombini	Bombus	Pyrobombus	Bombus (Pyrobombus) vosnesenskii	127.841	0.559012	228.691	Lamiales	Plantaginaceae	Penstemon	Penstemon heterodoxus
ADV_GB_4939	2021-07-09	2021	July	67.5	80.1	68.8	82.3	Apidae	Apinae	Bombini	Bombus	Pyrobombus	Bombus (Pyrobombus) vosnesenskii	169.693	26.8702	6.31526	Lamiales	Plantaginaceae	Penstemon	Penstemon heterodoxus
ADV_GB_4940	2021-07-09	2021	July	67.5	80.1	68.8	82.3	Apidae	Apinae	Bombini	Bombus	Pyrobombus	Bombus (Pyrobombus) vosnesenskii	92.1001	20.3326	4.52968	Fabales	Fabaceae	Lupinus	Lupinus lepidus var sellulus
ADV_GB_4941	2021-07-09	2021	July	67.5	80.1	68.8	82.3	Apidae	Apinae	Bombini	Bombus	Pyrobombus	Bombus (Pyrobombus) vosnesenskii	181.756	29.7005	6.11962	Lamiales	Plantaginaceae	Penstemon	Penstemon heterodoxus
ADV_GB_4942	2021-07-09	2021	July	67.5	80.1	68.8	82.3	Apidae	Apinae	Bombini	Bombus	Pyrobombus	Bombus (Pyrobombus) vosnesenskii	86.9596	26.4575	3.28676	Fabales	Fabaceae	Lupinus	Lupinus lepidus var sellulus
ADV_GB_4943	2021-07-09	2021	July	67.5	80.1	68.8	82.3	Apidae	Apinae	Bombini	Bombus	Pyrobombus	Bombus (Pyrobombus) vancouverensis	71.1434	39.0079	1.82382	Rosales	Rosaceae	Potentilla	Potentilla gracilis
ADV_GB_4944	2021-07-09	2021	July	67.5	80.1	68.8	82.3	Andrenidae	Panurginae	Calliopsini	Calliopsis	Nomadopsis	Calliopsis (Nomadopsis) edwardsii	82.6556	39.2677	2.10493	Rosales	Rosaceae	Potentilla	Potentilla gracilis
ADV_GB_4946	2021-07-09	2021	July	67.5	80.1	68.8	82.3	Apidae	Apinae	Bombini	Bombus	Pyrobombus	Bombus (Pyrobombus) vancouverensis	106.36	30.5632	3.48	Rosales	Rosaceae	Horkelia	Horkelia fusca
ADV_GB_4947	2021-07-09	2021	July	67.5	80.1	68.8	82.3	Apidae	Apinae	Bombini	Bombus	Pyrobombus	Bombus (Pyrobombus) vosnesenskii	108.399	33.7023	3.21637	Lamiales	Orobanchaceae	Pedicularis	Pedicularis attollens
ADV_GB_4948	2021-07-09	2021	July	67.5	80.1	68.8	82.3	Apidae	Apinae	Bombini	Bombus	Pyrobombus	Bombus (Pyrobombus) vosnesenskii	142.373	29.1263	4.88814	Fabales	Fabaceae	Lupinus	Lupinus lepidus var sellulus
ADV_GB_4949	2021-07-09	2021	July	67.5	80.1	68.8	82.3	Megachilidae	Megachilnae	Osmiini	Osmia	Melanosmia	Osmia (Melanosmia) group a	163.509	88.4044	1.84956	Malvales	Malvaceae	Sidalcea	Sidalcea glaucescens
ADV_GB_4951	2021-07-09	2021	July	67.5	80.1	68.8	82.3	Apidae	Apinae	Bombini	Bombus	Pyrobombus	Bombus (Pyrobombus) vosnesenskii	257.254	26.8886	9.56743	Lamiales	Plantaginaceae	Penstemon	Penstemon heterodoxus
ADV_GB_4952	2021-07-09	2021	July	67.5	80.1	68.8	82.3	Apidae	Apinae	Bombini	Bombus	Pyrobombus	Bombus (Pyrobombus) vosnesenskii	71.1004	17.2177	4.12949	Fabales	Fabaceae	Lupinus	Lupinus lepidus var sellulus
ADV_GB_4953	2021-07-09	2021	July	67.5	80.1	68.8	82.3	Apidae	Apinae	Bombini	Bombus	Pyrobombus	Bombus (Pyrobombus) vosnesenskii	193.525	36.7079	5.27202	Rosales	Rosaceae	Potentilla	Potentilla gracilis
ADV_GB_4954	2021-07-09	2021	July	67.5	80.1	68.8	82.3	Andrenidae	Panurginae	Calliopsini	Calliopsis	Nomadopsis	Calliopsis (Nomadopsis) edwardsii	65.2471	30.821	2.11697	Rosales	Rosaceae	Potentilla	Potentilla gracilis
ADV_GB_4955	2021-07-09	2021	July	67.5	80.1	68.8	82.3	Andrenidae	Panurginae	Calliopsini	Calliopsis	Nomadopsis	Calliopsis (Nomadopsis) edwardsii	145.683	30.8664	4.71978	Rosales	Rosaceae	Horkelia	Horkelia fusca
ADV_GB_4956	2021-07-09	2021	July	67.5	80.1	68.8	82.3	Andrenidae	Panurginae	Calliopsini	Calliopsis	Nomadopsis	Calliopsis (Nomadopsis) edwardsii	96.9842	32.6085	2.9742	Rosales	Rosaceae	Potentilla	Potentilla gracilis
ADV_GB_4957	2021-07-09	2021	July	67.5	80.1	68.8	82.3	Andrenidae	Panurginae	Calliopsini	Calliopsis	Nomadopsis	Calliopsis (Nomadopsis) edwardsii	132.397	47.3065	2.79871	Rosales	Rosaceae	Horkelia	Horkelia fusca
ADV_GB_4958	2021-07-09	2021	July	67.5	80.1	68.8	82.3	Andrenidae	Panurginae	Calliopsini	Calliopsis	Nomadopsis	Calliopsis (Nomadopsis) edwardsii	84.6076	35.5474	2.38014	Rosales	Rosaceae	Potentilla	Potentilla gracilis
ADV_GB_4959	2021-07-09	2021	July	67.5	80.1	68.8	82.3	Andrenidae	Panurginae	Calliopsini	Calliopsis	Nomadopsis	Calliopsis (Nomadopsis) edwardsii	94.7771	39.5753	2.39486	Rosales	Rosaceae	Potentilla	Potentilla gracilis
ADV_GB_4960	2021-07-09	2021	July	67.5	80.1	68.8	82.3	Apidae	Apinae	Bombini	Bombus	Pyrobombus	Bombus (Pyrobombus) vosnesenskii	102.688	29.0543	3.53435	Fabales	Fabaceae	Lupinus	Lupinus lepidus var sellulus
ADV_GB_4961	2021-07-09	2021	July	67.5	80.1	68.8	82.3	Apidae	Apinae	Bombini	Bombus	Pyrobombus	Bombus (Pyrobombus) vancouverensis	69.3759	41.027	1.69098	Rosales	Rosaceae	Potentilla	Potentilla gracilis
ADV_GB_4962	2021-07-09	2021	July	67.5	80.1	68.8	82.3	Andrenidae	Panurginae	Calliopsini	Calliopsis	Nomadopsis	Calliopsis (Nomadopsis) edwardsii	170.058	36.4442	4.66627	Rosales	Rosaceae	Horkelia	Horkelia fusca
ADV_GB_4964	2021-07-09	2021	July	67.5	80.1	68.8	82.3	Andrenidae	Panurginae	Calliopsini	Calliopsis	Nomadopsis	Calliopsis (Nomadopsis) edwardsii	100.175	36.5346	2.74193	Rosales	Rosaceae	Potentilla	Potentilla gracilis
ADV_GB_4965	2021-07-09	2021	July	67.5	80.1	68.8	82.3	Apidae	Apinae	Bombini	Bombus	Pyrobombus	Bombus (Pyrobombus) vosnesenskii	196.669	28.4746	6.90683	Rosales	Rosaceae	Potentilla	Potentilla gracilis
ADV_GB_4966	2021-07-09	2021	July	67.5	80.1	68.8	82.3	Apidae	Apinae	Bombini	Bombus	Pyrobombus	Bombus (Pyrobombus) flavifrons	228.503	25.254	9.0482	Lamiales	Orobanchaceae	Pedicularis	Pedicularis attollens
ADV_GB_4967	2021-07-09	2021	July	67.5	80.1	68.8	82.3	Apidae	Apinae	Bombini	Bombus	Pyrobombus	Bombus (Pyrobombus) vosnesenskii	67.1143	25.4059	2.64168	Fabales	Fabaceae	Lupinus	Lupinus lepidus var sellulus
ADV_GB_4972	2021-07-09	2021	July	67.5	80.1	68.8	82.3	Apidae	Apinae	Bombini	Bombus	Pyrobombus	Bombus (Pyrobombus) vosnesenskii	87.8067	22.1618	3.96207	Fabales	Fabaceae	Lupinus	Lupinus lepidus var sellulus
ADV_GB_4973	2021-07-09	2021	July	67.5	80.1	68.8	82.3	Apidae	Apinae	Bombini	Bombus	Pyrobombus	Bombus (Pyrobombus) vosnesenskii	299.565	35.3062	8.48476	Lamiales	Plantaginaceae	Penstemon	Penstemon heterodoxus
ADV_GB_4974	2021-07-09	2021	July	67.5	80.1	68.8	82.3	Apidae	Apinae	Bombini	Bombus	Pyrobombus	Bombus (Pyrobombus) vosnesenskii	158.633	50.0793	3.16764	Lamiales	Plantaginaceae	Penstemon	Penstemon heterodoxus
ADV_GB_4975	2021-07-09	2021	July	67.5	80.1	68.8	82.3	Apidae	Apinae	Bombini	Bombus	Pyrobombus	Bombus (Pyrobombus) vancouverensis	63.2481	34.5084	1.83283	Rosales	Rosaceae	Horkelia	Horkelia fusca
ADV_GB_4976	2021-07-09	2021	July	67.5	80.1	68.8	82.3	Andrenidae	Panurginae	Calliopsini	Calliopsis	Nomadopsis	Calliopsis (Nomadopsis) edwardsii	64.99	36.7557	1.76816	Rosales	Rosaceae	Potentilla	Potentilla gracilis
ADV_GB_4977	2021-07-09	2021	July	67.5	80.1	68.8	82.3	Apidae	Apinae	Bombini	Bombus	Pyrobombus	Bombus (Pyrobombus) vosnesenskii	273.634	39.0297	7.01091	Lamiales	Plantaginaceae	Penstemon	Penstemon heterodoxus
ADV_GB_4978	2021-07-09	2021	July	67.5	80.1	68.8	82.3	Andrenidae	Panurginae	Calliopsini	Calliopsis	Nomadopsis	Calliopsis (Nomadopsis) edwardsii	151.111	54.8483	2.75507	Rosales	Rosaceae	Horkelia	Horkelia fusca
ADV_GB_4985	2021-07-09	2021	July	67.5	80.1	68.8	82.3	Apidae	Apinae	Bombini	Bombus	Pyrobombus	Bombus (Pyrobombus) vancouverensis	199.701	36.5408	5.46517	Rosales	Rosaceae	Potentilla	Potentilla gracilis
ADV_GB_4986	2021-07-09	2021	July	67.5	80.1	68.8	82.3	Apidae	Apinae	Bombini	Bombus	Pyrobombus	Bombus (Pyrobombus) vancouverensis	228.629	41.7156	5.48065	Lamiales	Plantaginaceae	Penstemon	Penstemon heterodoxus
ADV_GB_4987	2021-07-09	2021	July	67.5	80.1	68.8	82.3	Apidae	Apinae	Bombini	Bombus	Pyrobombus	Bombus (Pyrobombus) vosnesenskii	261.912	38.0958	6.87508	Rosales	Rosaceae	Potentilla	Potentilla gracilis
ADV_GB_4988	2021-07-09	2021	July	67.5	80.1	68.8	82.3	Apidae	Apinae	Bombini	Bombus	Pyrobombus	Bombus (Pyrobombus) vosnesenskii	254.14	34.7857	7.30587	Lamiales	Orobanchaceae	Pedicularis	Pedicularis attollens
ADV_GB_4991	2021-07-09	2021	July	67.5	80.1	68.8	82.3	Andrenidae	Panurginae	Calliopsini	Calliopsis	Nomadopsis	Calliopsis (Nomadopsis) edwardsii	117.539	45.2714	2.59633	Rosales	Rosaceae	Potentilla	Potentilla gracilis
ADV_GB_4999	2021-07-09	2021	July	67.5	80.1	68.8	82.3	Andrenidae	Panurginae	Calliopsini	Calliopsis	Nomadopsis	Calliopsis (Nomadopsis) edwardsii	103.64	47.6845	2.17346	Rosales	Rosaceae	Potentilla	Potentilla gracilis
ADV_GB_5002	2021-07-09	2021	July	67.5	80.1	68.8	82.3	Andrenidae	Panurginae	Calliopsini	Calliopsis	Nomadopsis	Calliopsis (Nomadopsis) edwardsii	85.6282	38.9539	2.19819	Rosales	Rosaceae	Horkelia	Horkelia fusca
ADV_GB_5010	2021-07-09	2021	July	67.5	80.1	68.8	82.3	Andrenidae	Panurginae	Calliopsini	Calliopsis	Nomadopsis	Calliopsis (Nomadopsis) edwardsii	178.946	43.3102	4.13174	Rosales	Rosaceae	Horkelia	Horkelia fusca
ADV_GB_5013	2021-07-09	2021	July	67.5	80.1	68.8	82.3	Andrenidae	Panurginae	Calliopsini	Calliopsis	Nomadopsis	Calliopsis (Nomadopsis) edwardsii	98.8664	44.4277	2.22533	Rosales	Rosaceae	Potentilla	Potentilla gracilis
ADV_GB_5014	2021-07-09	2021	July	67.5	80.1	68.8	82.3	Andrenidae	Panurginae	Calliopsini	Calliopsis	Nomadopsis	Calliopsis (Nomadopsis) edwardsii	104.028	48.6106	2.14004	Rosales	Rosaceae	Potentilla	Potentilla gracilis
ADV_GB_5015	2021-07-09	2021	July	67.5	80.1	68.8	82.3	Andrenidae	Panurginae	Calliopsini	Calliopsis	Nomadopsis	Calliopsis (Nomadopsis) edwardsii	112.107	50.3967	2.22449	Rosales	Rosaceae	Potentilla	Potentilla gracilis
ADV_GB_5020	2021-07-09	2021	July	67.5	80.1	68.8	82.3	Andrenidae	Panurginae	Calliopsini	Calliopsis	Nomadopsis	Calliopsis (Nomadopsis) edwardsii	84.4709	44.2758	1.90783	Rosales	Rosaceae	Potentilla	Potentilla gracilis
ADV_GB_5022	2021-07-09	2021	July	67.5	80.1	68.8	82.3	Andrenidae	Panurginae	Calliopsini	Calliopsis	Nomadopsis	Calliopsis (Nomadopsis) edwardsii	144.156	48.4588	2.97482	Rosales	Rosaceae	Horkelia	Horkelia fusca
ADV_GB_5034	2021-07-09	2021	July	67.5	80.1	68.8	82.3	Apidae	Apinae	Bombini	Bombus	Pyrobombus	Bombus (Pyrobombus) vosnesenskii	101.06	33.3929	3.02639	Asterales	Asteraceae	Arnica	Arnica chamissonis
ADV_GB_5038	2021-07-14	2021	July	67.5	80.1	71.5	83.8	Apidae	Apinae	Bombini	Bombus	Pyrobombus	Bombus (Pyrobombus) vosnesenskii	102.589	45.1663	2.27136	Malvales	Malvaceae	Sidalcea	Sidalcea oregana
ADV_GB_5039	2021-07-14	2021	July	67.5	80.1	71.5	83.8	Apidae	Apinae	Bombini	Bombus	Pyrobombus	Bombus (Pyrobombus) vosnesenskii	173.054	42.2158	4.09927	Lamiales	Plantaginaceae	Penstemon	Penstemon heterodoxus
ADV_GB_5040	2021-07-14	2021	July	67.5	80.1	71.5	83.8	Apidae	Apinae	Bombini	Bombus	Pyrobombus	Bombus (Pyrobombus) vosnesenskii	108.334	38.9166	2.78375	Malvales	Malvaceae	Sidalcea	Sidalcea oregana
ADV_GB_5041	2021-07-14	2021	July	67.5	80.1	71.5	83.8	Apidae	Apinae	Bombini	Bombus	Pyrobombus	Bombus (Pyrobombus) vancouverensis	113.886	53.7678	2.11811	Asterales	Asteraceae	Arnica	Arnica chamissonis
ADV_GB_5042	2021-07-14	2021	July	67.5	80.1	71.5	83.8	Apidae	Apinae	Bombini	Bombus	Pyrobombus	Bombus (Pyrobombus) vancouverensis	118.984	39.1186	3.04162	Asterales	Asteraceae	Arnica	Arnica chamissonis
ADV_GB_5043	2021-07-14	2021	July	67.5	80.1	71.5	83.8	Apidae	Apinae	Bombini	Bombus	Pyrobombus	Bombus (Pyrobombus) vosnesenskii	101.683	39.3327	2.58521	Asterales	Asteraceae	Arnica	Arnica chamissonis
ADV_GB_5044	2021-07-14	2021	July	67.5	80.1	71.5	83.8	Apidae	Apinae	Bombini	Bombus	Pyrobombus	Bombus (Pyrobombus) vosnesenskii	113.868	37.9888	2.9974	Malvales	Malvaceae	Sidalcea	Sidalcea oregana
ADV_GB_5047	2021-07-14	2021	July	67.5	80.1	71.5	83.8	Apidae	Apinae	Bombini	Bombus	Pyrobombus	Bombus (Pyrobombus) vosnesenskii	93.5305	41.6225	2.24712	Asterales	Asteraceae	Arnica	Arnica chamissonis
ADV_GB_5056	2021-07-14	2021	July	67.5	80.1	71.5	83.8	Apidae	Apinae	Bombini	Bombus	Pyrobombus	Bombus (Pyrobombus) flavifrons	162.034	53.7968	3.01197	Malvales	Malvaceae	Sidalcea	Sidalcea oregana
ADV_GB_5087	2021-07-23	2021	July	67.5	80.1	65.5	78	Apidae	Apinae	Bombini	Bombus	Pyrobombus	Bombus (Pyrobombus) vosnesenskii	91.1699	41.2985	2.20759	Fabales	Fabaceae	Lupinus	Lupinus lepidus var sellulus
ADV_GB_5088	2021-07-23	2021	July	67.5	80.1	65.5	78	Apidae	Apinae	Bombini	Bombus	Pyrobombus	Bombus (Pyrobombus) flavifrons	267.013	58.1778	4.5896	Lamiales	Plantaginaceae	Penstemon	Penstemon heterodoxus
ADV_GB_5089	2021-07-23	2021	July	67.5	80.1	65.5	78	Apidae	Apinae	Bombini	Bombus	Pyrobombus	Bombus (Pyrobombus) vosnesenskii	100.327	44.0944	2.27527	Asterales	Asteraceae	Arnica	Arnica chamissonis
ADV_GB_5090	2021-07-23	2021	July	67.5	80.1	65.5	78	Apidae	Apinae	Eucerini	Melissodes	Eumelissodes	Melissodes (Eumelissodes) microsticta	67.6594	55.7881	1.21279	Asterales	Asteraceae	Symphyotrichum	Symphyotrichum spathulatum
ADV_GB_5091	2021-07-23	2021	July	67.5	80.1	65.5	78	Megachilidae	Megachilnae	Osmiini	Osmia	Melanosmia	Osmia (Melanosmia) group e	428.684	112.855	3.79855	Lamiales	Plantaginaceae	Penstemon	Penstemon heterodoxus
ADV_GB_5095	2021-07-23	2021	July	67.5	80.1	65.5	78	Apidae	Apinae	Bombini	Bombus	Pyrobombus	Bombus (Pyrobombus) vancouverensis	117.557	44.4586	2.6442	Malvales	Malvaceae	Sidalcea	Sidalcea glaucescens
ADV_GB_5096	2021-07-23	2021	July	67.5	80.1	65.5	78	Apidae	Apinae	Bombini	Bombus	Pyrobombus	Bombus (Pyrobombus) vancouverensis	102.839	36.5385	2.81454	Fabales	Fabaceae	Lupinus	Lupinus lepidus var sellulus
ADV_GB_5097	2021-07-23	2021	July	67.5	80.1	65.5	78	Apidae	Apinae	Bombini	Bombus	Pyrobombus	Bombus (Pyrobombus) vosnesenskii	129.762	41.1191	3.15576	Fabales	Fabaceae	Lupinus	Lupinus lepidus var sellulus
ADV_GB_5098	2021-07-23	2021	July	67.5	80.1	65.5	78	Apidae	Apinae	Bombini	Bombus	Pyrobombus	Bombus (Pyrobombus) vosnesenskii	86.43	37.073	2.33134	Fabales	Fabaceae	Lupinus	Lupinus lepidus var sellulus
ADV_GB_5103	2021-07-23	2021	July	67.5	80.1	65.5	78	Megachilidae	Megachilnae	Osmiini	Osmia	Melanosmia	Osmia (Melanosmia) group e	402.69	162.355	2.4803	Fabales	Fabaceae	Lupinus	Lupinus lepidus var sellulus
ADV_GB_5106	2021-07-23	2021	July	67.5	80.1	65.5	78	Apidae	Apinae	Eucerini	Melissodes	Eumelissodes	Melissodes (Eumelissodes) microsticta	239.461	114.245	2.09602	Asterales	Asteraceae	Symphyotrichum	Symphyotrichum spathulatum
ADV_GB_5117	2021-07-23	2021	July	67.5	80.1	65.5	78	Apidae	Apinae	Bombini	Bombus	Pyrobombus	Bombus (Pyrobombus) vosnesenskii	116.916	41.7606	2.79967	Fabales	Fabaceae	Lupinus	Lupinus lepidus var sellulus
ADV_GB_5118	2021-07-23	2021	July	67.5	80.1	65.5	78	Apidae	Apinae	Bombini	Bombus	Pyrobombus	Bombus (Pyrobombus) vosnesenskii	114.6	35.6289	3.21648	Asterales	Asteraceae	Arnica	Arnica chamissonis
ADV_GB_5123	2021-07-23	2021	July	67.5	80.1	65.5	78	Apidae	Apinae	Bombini	Bombus	Pyrobombus	Bombus (Pyrobombus) flavifrons	233.79	44.048	5.30761	Lamiales	Orobanchaceae	Pedicularis	Pedicularis attollens
ADV_GB_5125	2021-07-23	2021	July	67.5	80.1	65.5	78	Apidae	Apinae	Bombini	Bombus	Pyrobombus	Bombus (Pyrobombus) vancouverensis	96.1892	40.6863	2.36417	Asterales	Asteraceae	Arnica	Arnica chamissonis
ADV_GB_5126	2021-07-23	2021	July	67.5	80.1	65.5	78	Apidae	Apinae	Bombini	Bombus	Pyrobombus	Bombus (Pyrobombus) vosnesenskii	147.677	39.3417	3.75371	Fabales	Fabaceae	Lupinus	Lupinus lepidus var sellulus
ADV_GB_5127	2021-07-23	2021	July	67.5	80.1	65.5	78	Apidae	Apinae	Bombini	Bombus	Pyrobombus	Bombus (Pyrobombus) vosnesenskii	106.986	30.6432	3.49134	Rosales	Rosaceae	Potentilla	Potentilla gracilis
ADV_GB_5128	2021-07-23	2021	July	67.5	80.1	65.5	78	Apidae	Apinae	Bombini	Bombus	Pyrobombus	Bombus (Pyrobombus) vosnesenskii	117.6	60.6716	1.9383	Rosales	Rosaceae	Horkelia	Horkelia fusca
ADV_GB_5135	2021-07-23	2021	July	67.5	80.1	65.5	78	Andrenidae	Panurginae	Calliopsini	Calliopsis	Nomadopsis	Calliopsis (Nomadopsis) edwardsii	108.397	58.3298	1.85835	Rosales	Rosaceae	Horkelia	Horkelia fusca
ADV_GB_5136	2021-07-23	2021	July	67.5	80.1	65.5	78	Apidae	Apinae	Bombini	Bombus	Pyrobombus	Bombus (Pyrobombus) flavifrons	158.099	60.7817	2.60109	Rosales	Rosaceae	Potentilla	Potentilla gracilis
ADV_GB_5137	2021-07-23	2021	July	67.5	80.1	65.5	78	Apidae	Apinae	Bombini	Bombus	Pyrobombus	Bombus (Pyrobombus) flavifrons	204.27	38.0509	5.36835	Lamiales	Orobanchaceae	Pedicularis	Pedicularis attollens
ADV_GB_5138	2021-07-23	2021	July	67.5	80.1	65.5	78	Apidae	Apinae	Bombini	Bombus	Pyrobombus	Bombus (Pyrobombus) vosnesenskii	137.109	50.8526	2.69621	Cornales	Loasaceae	Mentzelia	Mentzelia sp.
ADV_GB_5143	2021-07-23	2021	July	67.5	80.1	65.5	78	Megachilidae	Megachilnae	Osmiini	Osmia	Melanosmia	Osmia (Melanosmia) group e	277.335	100.291	2.7653	Lamiales	Plantaginaceae	Penstemon	Penstemon heterodoxus
ADV_GB_5144	2021-07-23	2021	July	67.5	80.1	65.5	78	Andrenidae	Panurginae	Calliopsini	Calliopsis	Nomadopsis	Calliopsis (Nomadopsis) edwardsii	124.65	21.7278	5.73688	Rosales	Rosaceae	Horkelia	Horkelia fusca
ADV_GB_5153	2021-07-23	2021	July	67.5	80.1	65.5	78	Apidae	Apinae	Bombini	Bombus	Pyrobombus	Bombus (Pyrobombus) flavifrons	168.537	44.6849	3.77167	Lamiales	Orobanchaceae	Pedicularis	Pedicularis attollens
ADV_GB_5156	2021-07-23	2021	July	67.5	80.1	65.5	78	Apidae	Apinae	Eucerini	Melissodes	Eumelissodes	Melissodes (Eumelissodes) microsticta	105.774	120.515	0.877679	Asterales	Asteraceae	Symphyotrichum	Symphyotrichum spathulatum
ADV_GB_5161	2021-07-23	2021	July	67.5	80.1	65.5	78	Apidae	Apinae	Eucerini	Melissodes	Eumelissodes	Melissodes (Eumelissodes) microsticta	101.417	78.2241	1.2965	Asterales	Asteraceae	Solidago	Solidago lepida
ADV_GB_5162	2021-07-23	2021	July	67.5	80.1	65.5	78	Apidae	Apinae	Eucerini	Melissodes	Eumelissodes	Melissodes (Eumelissodes) microsticta	88.087	64.8581	1.35815	Asterales	Asteraceae	Symphyotrichum	Symphyotrichum spathulatum
ADV_GB_5164	2021-07-23	2021	July	67.5	80.1	65.5	78	Andrenidae	Panurginae	Calliopsini	Calliopsis	Nomadopsis	Calliopsis (Nomadopsis) edwardsii	259.51	53.8659	4.81771	Rosales	Rosaceae	Horkelia	Horkelia fusca
ADV_GB_5176	2021-07-23	2021	July	67.5	80.1	65.5	78	Andrenidae	Panurginae	Calliopsini	Calliopsis	Nomadopsis	Calliopsis (Nomadopsis) edwardsii	251.249	48.5682	5.17312	Rosales	Rosaceae	Horkelia	Horkelia fusca
ADV_GB_5178	2021-07-23	2021	July	67.5	80.1	65.5	78	Andrenidae	Panurginae	Calliopsini	Calliopsis	Nomadopsis	Calliopsis (Nomadopsis) edwardsii	261.656	45.475	5.75385	Rosales	Rosaceae	Horkelia	Horkelia fusca
ADV_GB_5180	2021-07-23	2021	July	67.5	80.1	65.5	78	Andrenidae	Panurginae	Calliopsini	Calliopsis	Nomadopsis	Calliopsis (Nomadopsis) edwardsii	151.126	65.8082	2.29646	Rosales	Rosaceae	Potentilla	Potentilla gracilis
ADV_GB_5184	2021-07-23	2021	July	67.5	80.1	65.5	78	Megachilidae	Megachilnae	Osmiini	Osmia	Melanosmia	Osmia (Melanosmia) group d	229.979	79.8774	2.87914	Rosales	Rosaceae	Potentilla	Potentilla gracilis
ADV_GB_5187	2021-07-23	2021	July	67.5	80.1	65.5	78	Andrenidae	Panurginae	Calliopsini	Calliopsis	Nomadopsis	Calliopsis (Nomadopsis) edwardsii	94.6784	37.7606	2.50733	Rosales	Rosaceae	Horkelia	Horkelia fusca
ADV_GB_5203	2021-07-29	2021	July	67.5	80.1	66.8	81.4	Apidae	Apinae	Bombini	Bombus	Pyrobombus	Bombus (Pyrobombus) flavifrons	275.627	33.6566	8.18938	Lamiales	Plantaginaceae	Penstemon	Penstemon heterodoxus
ADV_GB_5208	2021-07-29	2021	July	67.5	80.1	66.8	81.4	Apidae	Apinae	Eucerini	Melissodes	Eumelissodes	Melissodes (Eumelissodes) microsticta	101.587	54.4919	1.86426	Asterales	Asteraceae	Symphyotrichum	Symphyotrichum spathulatum
ADV_GB_unk_2020_5	2020-08-11	2020	August	64.7	78.3	67	81.5	Apidae	Apinae	Bombini	Bombus	Pyrobombus	Bombus (Pyrobombus) vancouverensis	77.398	14.8964	5.19574	Asterales	Asteraceae	Solidago	Solidago lepida

## Sheet: Table S2 subgenera counts
Table 2. Counts of pollen collecting bee subgenera observed and analyzed for nutritional analysis across years. Subgenera analyzed for manuscript are highlighted
2019								2020								2021
bee_family	bee_genus	bee_subgenus	year	pollen_visits	nutrition_analysis			bee_family	bee_genus	bee_subgenus	year	pollen_visits	nutrition_analysis			bee_family	bee_genus	bee_subgenus	year	pollen_visits	nutrition_analysis
Apidae	Bombus	Pyrobombus	2019	114	112			Apidae	Bombus	Pyrobombus	2020	112	95			Apidae	Bombus	Pyrobombus	2021	73	68
Andrenidae	Calliopsis	Nomadopsis	2019	29	25			Andrenidae	Calliopsis	Nomadopsis	2020	93	53			Andrenidae	Calliopsis	Nomadopsis	2021	44	29
Megachilidae	Osmia	Melanosmia	2019	10	6			Halictidae	Lasioglossum	Dialictus	2020	35	18			Megachilidae	Osmia	Melanosmia	2021	14	5
Halictidae	Dufourea	Dufourea	2019	8	6			Megachilidae	Osmia	Melanosmia	2020	31	19			Apidae	Anthophora	Micranthophora	2021	7	6
Apidae	Melissodes	Eumelissodes	2019	7	4			Apidae	Melissodes	Eumelissodes	2020	22	18			Apidae	Melissodes	Eumelissodes	2021	7	6
Andrenidae	Perdita	Perdita	2019	6	4			Apidae	Anthophora	Mystacanthophora	2020	21	14			Andrenidae	Andrena	Trachandrena	2021	5	5
Andrenidae	Andrena	Cnemidandrena	2019	5	4			Megachilidae	Megachile	Megachiloides	2020	16	15			Megachilidae	Megachile	Xanthosarus	2021	5	5
Apidae	Anthophora	Micranthophora	2019	5	1			Halictidae	Agapostemon	Agapostemon	2020	16	14			Halictidae	Lasioglossum	Dialictus	2021	5	0
Halictidae	Lasioglossum	Dialictus	2019	4	1			Megachilidae	Megachile	Xanthosarus	2020	15	12			Megachilidae	Megachile	Chelostomoides	2021	4	4
Halictidae	Dufourea	Halictoides	2019	3	0			Apidae	Anthophora	Micranthophora	2020	14	8			Andrenidae	Andrena	Cnemidandrena	2021	3	3
Andrenidae	Andrena	Thysandrena	2019	2	1			Apidae	Xylocopa	Xylocopoides	2020	10	10			Megachilidae	Ashmeadiella	Ashmeadiella	2021	2	0
Megachilidae	Anthidium	Anthidium	2019	2	1			Halictidae	Dufourea	Dufourea	2020	10	6			Andrenidae	Andrena	Andrena	2021	1	1
Megachilidae	Atoposmia	triodonta	2019	2	1			Megachilidae	Megachile	Chelostomoides	2020	8	8			Andrenidae	Andrena	Leucandrena	2021	1	1
Megachilidae	Megachile	Megachiloides (Delomegachile)	2019	2	1			Megachilidae	Megachile	Megachile s str	2020	7	6			Andrenidae	Andrena	Melandrena	2021	1	1
Megachilidae	Megachile	Megachiloides (Xeromegachile)	2019	1	1			Andrenidae	Andrena	Plastandrena	2020	6	5			Andrenidae	Perdita	Perdita	2021	1	1
Megachilidae	Megachile	Sayapis	2019	1	1			Apidae	Diadasia	Coquillettapis	2020	5	2			Halictidae	Agapostemon	Agapostemon	2021	1	1
Andrenidae	Andrena	Trachandrena	2019	1	0			Andrenidae	Andrena	Thysandrena	2020	4	4			Megachilidae	Megachile	Megachile s str	2021	1	1
Colletidae	Colletes	Colletes	2019	1	0			Andrenidae	Andrena	Trachandrena	2020	4	4			Megachilidae	Osmia	Helicosmia	2021	1	1
Megachilidae	Ashmeadiella	Ashmeadiella	2019	1	0			Andrenidae	Perdita	Perdita	2020	4	4			Andrenidae	Perdita	Pygoperdita	2021	1	0
								Andrenidae	Andrena	Leucandrena	2020	4	2			Apidae	Diadasia	Coquillettapis	2021	1	0
								Megachilidae	Osmia	Hapsidosmia	2020	3	3
								Andrenidae	Andrena	Andrena	2020	3	0
								Andrenidae	Andrena	Cnemidandrena	2020	3	0
								Halictidae	Halictus	Nealictus	2020	2	1
								Halictidae	Lasioglossum	Lasioglossum s str	2020	2	1
								Megachilidae	Ashmeadiella	Ashmeadiella	2020	2	0
								Andrenidae	Panurginus	Panurginus	2020	1	1
								Apidae	Anthophora	Clisodon	2020	1	0
								Apidae	Svastra	Epimelissodes	2020	1	0
								Halictidae	Halictus	Pachyceble	2020	1	0
								Megachilidae	Anthidium	Anthidium	2020	1	0
								Megachilidae	Hoplitis	Monumetha	2020	1	0
								Megachilidae	Megachile	Sayapis	2020	1	0
								Megachilidae	Osmia	Helicosmia	2020	1	0

## Sheet: Table S3 bumble bee counts
Table 3. Counts of pollen collecting bumble bee species observed and analyzed for nutritional analysis across years
bee_family	bee_genus	bee_subgenus	species	year	pollen_visits	nutrition_analysis
Apidae	Bombus	Pyrobombus	B. flavifrons	2019	21	20
Apidae	Bombus	Pyrobombus	B. flavifrons	2020	43	35
Apidae	Bombus	Pyrobombus	B. flavifrons	2021	10	8
Apidae	Bombus	Pyrobombus	B. vancouverensis	2019	61	60
Apidae	Bombus	Pyrobombus	B. vancouverensis	2020	39	34
Apidae	Bombus	Pyrobombus	B. vancouverensis	2021	15	13
Apidae	Bombus	Pyrobombus	B. vosnesenskii	2019	31	31
Apidae	Bombus	Pyrobombus	B. vosnesenskii	2020	23	19
Apidae	Bombus	Pyrobombus	B. vosnesenskii	2021	48	46

## Sheet: Table S4 visitation matrices
Table 4A. Visitation matrix of bee subgenera to plant family												Table 4C. Visitation matrix of bee subgenera to plant genus
	Asteraceae	Fabaceae	Loasaceae	Malvaceae	Montiaceae	Onagraceae	Orobanchaceae	Plantaginaceae	Rosaceae				Arnica	Eurybia	Oreostemma	Solidago	Symphyotrichum	Lupinus	Mentzelia	Sidalcea	Calyptridium	Chamerion	Pedicularis	Penstemon	Horkelia	Potentilla
Eumelissodes 2019	7	0	0	0	0	0	0	0	0			Eumelissodes 2019	0	0	7	0	0	0	0	0	0	0	0	0	0	0
Eumelissodes 2020	22	0	0	0	0	0	0	0	0			Eumelissodes 2020	0	1	2	0	19	0	0	0	0	0	0	0	0	0
Eumelissodes 2021	6	0	0	1	0	0	0	0	0			Eumelissodes 2021	0	0	0	1	5	0	0	1	0	0	0	0	0	0
Nomadopsis 2019	0	0	0	0	0	0	0	0	29			Nomadopsis 2019	0	0	0	0	0	0	0	0	0	0	0	0	21	8
Nomadopsis 2020	1	0	0	0	0	0	0	0	92			Nomadopsis 2020	0	0	0	1	0	0	0	0	0	0	0	0	51	41
Nomadopsis 2021	0	0	0	0	0	0	0	0	44			Nomadopsis 2021	0	0	0	0	0	0	0	0	0	0	0	0	24	20
Pyrobombus 2019	9	36	0	6	2	0	18	21	22			Pyrobombus 2019	7	0	1	0	1	36	0	6	2	0	18	21	14	8
Pyrobombus 2020	13	44	0	6	0	6	11	26	6			Pyrobombus 2020	1	0	0	8	4	44	0	6	0	6	11	26	5	1
Pyrobombus 2021	10	19	1	5	0	0	8	16	14			Pyrobombus 2021	9	0	0	1	0	19	1	5	0	0	8	16	4	10
Melanosmia 2019	0	1	0	0	0	0	0	9	0			Melanosmia 2019	0	0	0	0	0	1	0	0	0	0	0	9	0	0
Melanosmia 2020	0	7	0	1	0	0	0	18	5			Melanosmia 2020	0	0	0	0	0	7	0	1	0	0	0	18	2	3
Melanosmia 2021	0	1	0	4	0	0	0	8	1			Melanosmia 2021	0	0	0	0	0	1	0	4	0	0	0	8	0	1
Table 4B. Visitation matrix of bumble bee species to plant family												Table 4D. Visitation matrix of bumble bee species to plant genus
	Asteraceae	Fabaceae	Loasaceae	Malvaceae	Montiaceae	Onagraceae	Orobanchaceae	Plantaginaceae	Rosaceae				Arnica	Oreostemma	Solidago	Symphyotrichum	Lupinus	Mentzelia	Sidalcea	Calyptridium	Chamerion	Pedicularis	Penstemon	Horkelia	Potentilla
B. flavifrons 2019	1	0	0	1	0	0	3	16	0			B. flavifrons 2019	1	0	0	0	0	0	1	0	0	3	16	0	0
B. flavifrons 2020	1	4	0	3	0	3	9	23	0			B. flavifrons 2020	0	0	0	1	4	0	3	0	3	9	23	0	0
B. flavifrons 2021	0	0	0	1	0	0	6	2	1			B. flavifrons 2021	0	0	0	0	0	0	1	0	0	6	2	0	1
B. vancouverensis 2019	5	13	0	2	2	0	15	2	22			B. vancouverensis 2019	4	0	0	1	13	0	2	2	0	15	2	14	8
B. vancouverensis 2020	11	20	0	2	0	0	2	1	3			B. vancouverensis 2020	0	0	8	3	20	0	2	0	0	2	1	2	1
B. vancouverensis 2021	4	1	0	1	0	0	0	3	6			B. vancouverensis 2021	4	0	0	0	1	0	1	0	0	0	3	2	4
B. vosnesenskii 2019	2	23	0	3	0	0	0	3	0			B. vosnesenskii 2019	1	1	0	0	23	0	3	0	0	0	3	0	0
B. vosnesenskii 2020	1	18	0	1	0	0	0	2	1			B. vosnesenskii 2020	1	0	0	0	18	0	1	0	0	0	2	1	0
B. vosnesenskii 2021	6	18	1	3	0	0	2	11	7			B. vosnesenskii 2021	5	0	1	0	18	1	3	0	0	2	11	2	5

## Sheet: Table S5 nutri sub post pred 
Table 5A) Mean and 90% credible intervals (CI) of posterior predicted distributions of standardized pollen protein (ug/mg), lipid (ug/mg), and P:L ratios for each subgenus.
		protein			lipid			P:L
subgenus	N	mean	CI lower	CI higher	mean	CI lower	CI higher	mean	CI lower	CI higher
Eumelissodes	28	-0.593203	-0.82182	-0.355047	0.862797	0.58962	1.1142	-0.722669	-1.01112	-0.445256
Nomadopsis	107	-0.465624	-0.590854	-0.342494	-0.128051	-0.268376	0.0173643	-0.311355	-0.447541	-0.16747
Pyrobombus	272	0.0468058	-0.0328717	0.123316	-0.170739	-0.257951	0.0876657	0.216683	0.124824	0.312825
Melanosmia	30	1.74189	1.52446	1.97898	1.04276	0.785247	1.29828	-0.0797217	-0.343096	0.216683
Table 5B) Mean and 90% credible intervals (CI) of posterior predicted distributions of actual pollen protein (ug/mg), lipid (ug/mg), and P:L ratios for each subgenus.
		protein			lipid			P:L
subgenus	N	mean	CI lower	CI higher	mean	CI lower	CI higher	mean	CI lower	CI higher
Eumelissodes	28	125.063	100.913	150.22	82.2779	70.7083	92.9255	1.84674	0.276686	3.3567
Nomadopsis	107	138.54	125.311	151.546	40.3136	34.3706	46.4722	4.08553	3.34426	4.86869
Pyrobombus	272	192.67	184.253	200.752	38.5057	34.8121	42.024	6.95965	6.45965	7.48295
Melanosmia	30	371.728	348.76	396.773	89.8997	78.9935	100.721	5.34631	3.91276	6.76967
Table 5C) Mean and 90% credible intervals (CI) of posterior predicted distributions of standardized pollen protein (ug/mg), lipid (ug/mg), and P:L ratios for each subgenus in each year of the study.
			protein			lipid			P:L
subgenus	year	N	mean	CI lower	CI higher	mean	CI lower	CI higher	mean	CI lower	CI higher
Eumelissodes	2019	4	-0.233204	-0.488526	0.0169805	1.15262	0.859026	1.43928	-0.670662	-0.965607	-0.372957
Eumelissodes	2020	18	-0.576404	-0.812444	-0.349895	0.816577	0.547548	1.07644	-0.711263	-0.984103	-0.441224
Eumelissodes	2021	6	-0.853013	-1.10421	-0.603484	0.932642	0.647111	1.21731	-0.87168	-1.18334	-0.580376
Nomadopsis	2019	25	-0.122091	-0.291892	0.0355355	0.108368	-0.0803572	0.295521	-0.246369	-0.41345	-0.0651187
Nomadopsis	2020	53	-0.465291	-0.601492	-0.324417	-0.227676	-0.380644	-0.0703561	-0.28697	-0.443869	-0.133615
Nomadopsis	2021	29	-0.7419	-0.911421	-0.575088	-0.111612	-0.293925	0.0734803	-0.447386	-0.638302	-0.256881
Pyrobombus	2019	112	0.316033	0.208546	0.426061	0.00108021	-0.126183	0.127616	0.280618	0.156526	0.411662
Pyrobombus	2020	93	-0.0271667	-0.135181	0.0846838	-0.334964	-0.464059	-0.205281	0.240017	0.114641	0.362494
Pyrobombus	2021	67	-0.303776	-0.429305	-0.1752	-0.218899	-0.360756	-0.0846413	0.0796005	-0.0867329	0.238587
Melanosmia	2019	6	2.07774	1.82729	2.31409	1.32645	1.04111	1.60037	-0.0322097	-0.330957	0.255144
Melanosmia	2020	19	1.73454	1.49931	1.95008	0.990407	0.738491	1.24348	-0.072811	-0.356628	0.192972
Melanosmia	2021	5	1.45793	1.2045	1.71113	1.10647	0.819522	1.37838	-0.233228	-0.536618	0.0754554
Table 5D) Mean and 90% credible intervals (CI) of posterior predicted distributions of actual pollen protein (ug/mg), lipid (ug/mg), and P:L ratios for each subgenus in each year of the study.
			protein			lipid			P:L
subgenus	year	N	mean	CI lower	CI higher	mean	CI lower	CI higher	mean	CI lower	CI higher
Eumelissodes	2019	4	163.091	136.12	189.519	94.5525	82.1182	106.693	2.12981	0.524421	3.75022
Eumelissodes	2020	18	126.838	101.904	150.765	80.3204	68.9265	91.3259	1.90882	0.423746	3.37864
Eumelissodes	2021	6	97.6183	71.083	123.977	85.236	73.1432	97.2923	1.03567	-0.660694	2.62124
Nomadopsis	2019	25	174.828	156.892	191.479	50.3264	42.3335	58.2527	4.43925	3.52982	5.42579
Nomadopsis	2020	53	138.575	124.188	153.456	36.0943	29.6158	42.7571	4.21825	3.36425	5.05297
Nomadopsis	2021	29	109.356	91.4485	126.977	41.0098	33.2885	48.8488	3.34511	2.30595	4.38203
Pyrobombus	2019	112	221.109	209.755	232.732	45.7826	40.3927	51.1416	7.30764	6.63221	8.02092
Pyrobombus	2020	93	184.856	173.446	196.671	31.5505	26.083	37.0428	7.08665	6.40423	7.75329
Pyrobombus	2021	67	155.636	142.376	169.218	36.466	30.4581	42.1521	6.2135	5.30815	7.07887
Melanosmia	2019	6	407.205	380.749	432.172	101.915	89.8299	113.516	5.60492	3.97883	7.16899
Melanosmia	2020	19	370.951	346.104	393.721	87.6824	77.0133	98.4007	5.38392	3.8391	6.83058
Melanosmia	2021	5	341.732	314.961	368.479	92.598	80.4451	104.114	4.51077	2.85942	6.19094

## Sheet: Table 6 nutri bb post pred dist
Table 6A) Mean and 90% credible intervals (CI) of posterior predicted distributions of standardized pollen protein (ug/mg), lipid (ug/mg), and P:L ratios for each Bombus species.
		protein			lipid			P:L
species	N	mean	CI lower	CI higher	mean	CI lower	CI higher	mean	CI lower	CI higher
B. flavifrons	63	0.564006	0.373213	0.760889	-0.0517777	-0.243378	0.143265	0.204235	0.0127387	0.391511
B. vancouverensis	107	-0.066953	-0.209391	0.0737719	0.168203	0.0186645	0.320933	-0.0548891	-0.200951	0.0902724
B. vosnesenskii	96	-0.300671	-0.445478	-0.159563	-0.146848	-0.306948	0.0105159	-0.0845257	-0.241393	0.0821659
Table 6B) Mean and 90% credible intervals (CI) of posterior predicted distributions of pollen protein (ug/mg), lipid (ug/mg), and P:L ratios for each Bombus species.
		protein			lipid			P:L
species	N	mean	CI lower	CI higher	mean	CI lower	CI higher	mean	CI lower	CI higher
B. flavifrons	63	235.595	221.193	250.456	36.2733	28.3427	44.3463	8.25829	7.08171	9.40893
B. vancouverensis	107	187.969	177.218	198.591	45.3785	39.1889	51.7001	6.6662	5.76878	7.55809
B. vosnesenskii	96	170.328	159.397	180.979	32.3382	25.7115	38.8517	6.48411	5.5203	7.50828
Table 6C) Mean and 90% credible intervals (CI) of posterior predicted distributions of standardized pollen protein (ug/mg), lipid (ug/mg), and P:L ratios for each Bombus species. in each year of the study.
			protein			lipid			P:L
species	year	N	mean	CI lower	CI higher	mean	CI lower	CI higher	mean	CI lower	CI higher
B. flavifrons	2019	20	0.781131	0.558391	1.00916	0.154047	-0.0897421	0.402258	0.204738	0.000276385	0.407744
B. flavifrons	2020	35	0.583305	0.381061	0.777065	-0.189125	-0.404439	0.0314244	0.223014	0.0177368	0.424276
B. flavifrons	2021	8	0.0336027	-0.233897	0.305799	-0.00785985	-0.278706	0.259598	0.118892	-0.14641	0.35363
B. vancouverensis	2019	60	0.0884075	-0.0798018	0.252156	0.297139	0.115056	0.478783	-0.0375641	-0.207283	0.131359
B. vancouverensis	2020	34	-0.109418	-0.292121	0.07357	-0.046033	-0.277212	0.162572	-0.0192879	-0.203768	0.171935
B. vancouverensis	2021	13	-0.659121	-0.889231	-0.429238	0.135232	-0.103418	0.363495	-0.12341	-0.359648	0.0923243
B. vosnesenskii	2019	31	0.0872176	-0.10685	0.279925	-0.00704361	-0.22129	0.213501	-0.0485941	-0.240421	0.145258
B. vosnesenskii	2020	19	-0.110608	-0.328886	0.0994824	-0.350216	-0.587665	-0.119388	-0.0303179	-0.243416	0.183001
B. vosnesenskii	2021	46	-0.66031	-0.836994	-0.475785	-0.168951	-0.367906	0.0232529	-0.13444	-0.31956	0.0461184
Table 6D) Mean and 90% credible intervals (CI) of posterior predicted distributions of pollen protein (ug/mg), lipid (ug/mg), and P:L ratios for each Bombus species. in each year of the study.
			protein			lipid			P:L
species	year	N	mean	CI lower	CI higher	mean	CI lower	CI higher	mean	CI lower	CI higher
B. flavifrons	2019	20	251.984	235.171	269.195	44.7926	34.7019	55.0662	8.26138	7.00514	9.50867
B. flavifrons	2020	35	237.052	221.786	251.677	30.5883	21.6763	39.7171	8.37367	7.11242	9.61025
B. flavifrons	2021	8	195.559	175.368	216.105	38.0911	26.8805	49.1614	7.73393	6.10389	9.17619
B. vancouverensis	2019	60	199.696	186.999	212.056	50.7153	43.1787	58.2337	6.77265	5.72988	7.81053
B. vancouverensis	2020	34	184.764	170.973	198.576	36.511	26.9423	45.1454	6.88494	5.75148	8.05983
B. vancouverensis	2021	13	143.271	125.902	160.623	44.0138	34.1358	53.4618	6.2452	4.79373	7.5707
B. vosnesenskii	2019	31	199.606	184.958	214.152	38.1249	29.257	47.2534	6.70488	5.52628	7.89593
B. vosnesenskii	2020	19	184.674	168.198	200.532	23.9206	14.0924	33.4748	6.81717	5.50787	8.12783
B. vosnesenskii	2021	46	143.181	129.845	157.11	31.4234	23.1884	39.3789	6.17743	5.04003	7.2868

## Sheet: Table S7 ordination stats
Table 7A). Ordination statistics. Tables represent either envfit (where bee pollen nutrition or bee taxa variables are fit to the visitation matrix ordination PC1 and PC2) or adonis (an analysis of variance on the visitation distance matrix where pollen nutrition or bee taxa variables are independent variables). Tests were conducted with bee visitation matrices to either plant genus or plant fami…													Table 7B). Ordination statistics. Tables represent either envfit (where bee pollen nutrition continuous variables or Bombus species centroids are fit to the visitation matrix ordination PC1 and PC2) or adonis (an analysis of variance on the visitation distance matrix where pollen nutrition or Bombus species are independent variables). Tests were conducted with bee visitation matrices to either pl…
EnvFit						Adonis							EnvFit						Adonis
Bee Subgenus													Bumble Bee Species
Bee subgenus													Bombus species
Plant Genus													Plant Genus
	PC1	PC2	R2	P			Df	SS	R2	F	P			PC1	PC2	R2	P			Df	SS	R2	F	P
Eumelissodes	0.309999	0.740792	0.952207	0.002		bee subgenus	3	2.94829	0.793393	10.2403	0.00499501		B. flavifrons	0.571599	0.103243	0.508367	0.046		Bombus	2	0.878077	0.54521	3.59645	0.0277778
Melanosmia	-0.542906	-0.0396509				Residual	8	0.767762	0.206607				B. vancouverensis	-0.116686	-0.316231				Residual	6	0.732454	0.45479
Nomadopsis	0.623841	-0.525326				Total	11	3.71605	1				B. vosnesenskii	-0.454913	0.212988				Total	8	1.61053	1
Pyrobombus	-0.390933	-0.175815
													Plant Family
Plant Family														PC1	PC2	R2	P			Df	SS	R2	F	P
	PC1	PC2	R2	P			Df	SS	R2	F	P		B. flavifrons	-0.591905	0.250794	0.703972	0.014		Bombus	2	0.937349	0.633376	5.18276	0.0277778
Eumelissodes	-0.806825	0.0154086	0.985995	0.001		bee subgenus	3	3.24292	0.970526	87.8082	0.002997		B. vancouverensis	0.135397	-0.510342				Residual	6	0.542577	0.366624
Melanosmia	0.35705	0.492001				Residual	8	0.0984849	0.0294741				B. vosnesenskii	0.456509	0.259548				Total	8	1.47993	1
Nomadopsis	0.266556	-0.751885				Total	11	3.3414	1
Pyrobombus	0.18322	0.244476											Bee pollen nutrition
													Plant Genus
Bee pollen nutrition														PC1	PC2	R2	P			Df	SS	R2	F	P
Plant Genus													mean P:L	0.30144	0.953485	0.473565	0.128		mean P:L	1	0.237813	0.147662	1.41644	0.37963
	PC1	PC2	R2	P			Df	SS	R2	F	P		mean protein	0.891726	0.452576	0.192654	0.538		mean protein	1	0.289859	0.179977	1.72642	0.0648148
mean P:L	-0.564464	-0.825458	0.545208	0.036		mean P:L	1	0.841502	0.226451	5.06474	0.000999001		mean lipid	0.474304	-0.880361	0.675214	0.024		mean lipid	1	0.243379	0.151117	1.44959	0.185185
mean protein	0.659651	-0.751572	0.617308	0.011		mean protein	1	0.995619	0.267924	5.99232	0.000999001								Residual	5	0.839478	0.521243
mean lipid	0.998541	-0.0539902	0.737571	0.002		mean lipid	1	0.549736	0.147936	3.30869	0.022977								Total	8	1.61053	1
						Residual	8	1.32919	0.35769
						Total	11	3.71605	1				Plant Family
														PC1	PC2	R2	P			Df	SS	R2	F	P
Plant Family													mean P:L	-0.349477	0.936945	0.405021	0.202		mean P:L	1	0.226489	0.153041	1.52105	0.388889
	PC1	PC2	R2	P			Df	SS	R2	F	P		mean protein	-0.656632	0.754211	0.47405	0.141		mean protein	1	0.283206	0.191365	1.90195	0.0648148
mean P:L	0.983426	0.181311	0.709417	0.007		mean P:L	1	1.15411	0.345396	12.5196	0.000999001		mean lipid	-0.537795	-0.843075	0.566236	0.061		mean lipid	1	0.225715	0.152518	1.51585	0.203704
mean protein	0.492531	-0.870295	0.644099	0.003		mean protein	1	0.987024	0.295392	10.7071	0.000999001								Residual	5	0.744515	0.503076
mean lipid	-0.349583	-0.936906	0.708055	0.004		mean lipid	1	0.462798	0.138504	5.02036	0.017982								Total	8	1.47993	1
						Residual	8	0.737474	0.220708
						Total	11	3.3414	1

## Sheet: Table S8 network indices
Table 8. Bee (subgenus or Bombus species) specialization values to plant genera or plant families, from both within year visitation networks or total acros the metanework of all three years of the study. Low effective partners, and high d' values indicate more specialized (less generalized) abserved foraging to plant taxa.
8A) bee subgenus to plant genus						8C) Bombus species to plant genus
Plant Genus						Plant Genus
bee subgenus	year	N	partners	d'		Bombus species	year	N	partners	d'
Eumelissodes	2019	7	1	0.954678		B. flavifrons	2019	21	2.17087	0.613638
Eumelissodes	2020	22	1.62434	0.932012		B. flavifrons	2020	43	3.82646	0.534745
Eumelissodes	2021	7	2.21735	0.846524		B. flavifrons	2021	10	2.971	0.491629
Eumelissodes	total	36	2.49805	0.887134		B. flavifrons	total	74	3.72573	0.435019
Melanosmia	2019	10	1.38414	0.458203		B. vancouverensis	2019	61	6.4292	0.342066
Melanosmia	2020	31	3.20679	0.28062		B. vancouverensis	2020	39	4.52487	0.328086
Melanosmia	2021	14	2.87117	0.399954		B. vancouverensis	2021	15	5.2412	0.231351
Melanosmia	total	55	3.04333	0.314723		B. vancouverensis	total	115	7.59986	0.205831
Nomadopsis	2019	29	1.80219	0.666551		B. vosnesenskii	2019	31	2.44738	0.49035
Nomadopsis	2020	93	2.09441	0.866309		B. vosnesenskii	2020	23	2.25509	0.319929
Nomadopsis	2021	44	1.99174	0.749471		B. vosnesenskii	2021	48	5.90659	0.13568
Nomadopsis	total	166	2.03889	0.777565		B. vosnesenskii	total	102	4.219	0.210288
Pyrobombus	2019	114	6.62853	0.248294
Pyrobombus	2020	112	5.91881	0.514119
Pyrobombus	2021	73	6.79382	0.335806
Pyrobombus	total	299	7.20711	0.337498
8B) bee subgenus to plant family						8D) Bombus species to plant family
bee subgenus	year	N	partners	d'		Bombus species	year	N	partners	d'
Eumelissodes	2019	7	1	0.729301		B. flavifrons	2019	21	2.17087	0.609884
Eumelissodes	2020	22	1	0.798639		B. flavifrons	2020	43	3.82646	0.511616
Eumelissodes	2021	7	1.50699	0.594389		B. flavifrons	2021	10	2.971	0.482449
Eumelissodes	total	36	1.13534	0.730445		B. flavifrons	total	74	3.65658	0.418556
Melanosmia	2019	10	1.38414	0.46899		B. vancouverensis	2019	61	4.87164	0.32847
Melanosmia	2020	31	2.87692	0.28199		B. vancouverensis	2020	39	3.65231	0.314274
Melanosmia	2021	14	2.87117	0.386523		B. vancouverensis	2021	15	4.0631	0.219451
Melanosmia	total	55	2.83918	0.310136		B. vancouverensis	total	115	5.26636	0.193813
Nomadopsis	2019	29	1	0.666653		B. vosnesenskii	2019	31	2.34035	0.473253
Nomadopsis	2020	93	1.06123	0.852656		B. vosnesenskii	2020	23	2.25509	0.248162
Nomadopsis	2021	44	1	0.741398		B. vosnesenskii	2021	48	5.11666	0.133798
Nomadopsis	total	166	1.03749	0.768505		B. vosnesenskii	total	102	3.77115	0.180314
Pyrobombus	2019	114	5.53398	0.165707
Pyrobombus	2020	112	5.22954	0.449781
Pyrobombus	2021	73	5.79355	0.227174
Pyrobombus	total	299	5.82153	0.277372
